# Supplementary material for: Bis[1-benzyl-3-(quinolin-8-ylmeth­yl)-2,3-dihydro-1H-imidazol-2-yl]dibromido­palladium(II) acetonitrile disolvate
Source: Acta Crystallogr Sect E Struct Rep Online. 2011 Jan 15;67(Pt 2):m165. doi: 10.1107/S1600536811000973 (PMC3051708; doi:10.1107/S1600536811000973)
Supplement: Supplementary file 1 [file e-67-0m165-sup1.cif]

##############################################################################
###                                                                        ###
###        Electronic paper (Acta Crystallographica Section E)             ###
###                                                                        ###
##############################################################################
#                                                                            #
# This CIF contains the data in a paper accepted for publication in Acta     #
# Crystallographica Section E. It conforms to the requirements of Notes      #
# for Authors for Section E, and has been peer reviewed under the auspices   #
# of the IUCr Commission on Journals.                                        #
#                                                                            #
# Full details of the Crystallographic Information File format               #
# are given in the paper "The Crystallographic Information File (CIF):       #
# a New Standard Archive File for Crystallography" by S. R. Hall, F. H.      #
# Allen and I. D. Brown [Acta Cryst. (1991), A47, 655-685].                  #
#                                                                            #
# The current version of the core CIF dictionary is obtainable from          #
# ftp://ftp.iucr.org/pub/cif_core.dic. The current version number is 2.4.    #
#                                                                            #
# Software is freely available for graphical display of the structure(s) in  #
# this CIF.  For information consult the CIF home page http://www.iucr.org/  #
# cif/home.html                                                              #
#                                                                            #
# This file may be used for bona fide research purposes within the           #
# scientific community so long as proper attribution is given to the journal # 
# article from which it was obtained.                                        #
#                                                                            #
##############################################################################
                                             
data_I
_audit_creation_method     SHELXL-97
_chemical_name_systematic
;
Bis[1-benzyl-3-(quinolin-8-ylmethyl)-2,3-dihydro-1<i>H</i>-imidazol-2-
yl]dibromidopalladium(II) acetonitrile disolvate
;
_chemical_name_common     ?
_chemical_formula_moiety     'C40 H34 Br2 N6 Pd, 2(C2 H3 N)'
_chemical_formula_sum     'C44 H40 Br2 N8 Pd'
_chemical_formula_iupac     '[Pd Br2 (C20 H17 N3)2], 2C2 H3 N'
_chemical_formula_weight     947.06
_chemical_melting_point     ?
_symmetry_cell_setting     triclinic
_symmetry_space_group_name_H-M     'P -1'
_symmetry_space_group_name_Hall     '-P 1'
loop_
    _symmetry_equiv_pos_as_xyz
    'x, y, z'
    '-x, -y, -z'
_cell_length_a     8.179(3)
_cell_length_b     10.769(4)
_cell_length_c     11.928(4)
_cell_angle_alpha     101.506(5)
_cell_angle_beta     90.842(5)
_cell_angle_gamma     107.944(4)
_cell_volume     976.1(6)
_cell_formula_units_Z     1
_cell_measurement_reflns_used     1719
_cell_measurement_theta_min     2.42
_cell_measurement_theta_max     25.76
_cell_measurement_temperature     173(2)
_exptl_crystal_description     block
_exptl_crystal_colour     'pale yellow'
_exptl_crystal_size_max     0.30
_exptl_crystal_size_mid     0.24
_exptl_crystal_size_min     0.12
_exptl_crystal_density_diffrn     1.611
_exptl_crystal_density_meas     ?
_exptl_crystal_density_method     'not measured'
_exptl_crystal_F_000     476
_exptl_absorpt_coefficient_mu     2.566
_exptl_absorpt_correction_type     multi-scan
_exptl_absorpt_process_details     '(SADABS; Bruker, 2002)'
_exptl_absorpt_correction_T_min     0.48
_exptl_absorpt_correction_T_max     0.74
_exptl_special_details
;
;
_diffrn_ambient_temperature     173(2)
_diffrn_radiation_type     MoK\a
_diffrn_radiation_wavelength     0.71073
_diffrn_radiation_source     'fine-focus sealed tube'
_diffrn_radiation_monochromator     graphite
_diffrn_measurement_device_type     'Bruker SMART APEX CCD area-detector'
_diffrn_measurement_method     '\f and \w'
_diffrn_detector_area_resol_mean     ?
_diffrn_reflns_number     5311
_diffrn_reflns_av_R_equivalents     0.0999
_diffrn_reflns_av_sigmaI/netI     0.1060
_diffrn_reflns_theta_min     2.04
_diffrn_reflns_theta_max     26.00
_diffrn_reflns_theta_full     26.00
_diffrn_measured_fraction_theta_max     0.975
_diffrn_measured_fraction_theta_full     0.975
_diffrn_reflns_limit_h_min     -9
_diffrn_reflns_limit_h_max     10
_diffrn_reflns_limit_k_min     -13
_diffrn_reflns_limit_k_max     12
_diffrn_reflns_limit_l_min     -7
_diffrn_reflns_limit_l_max     14
_diffrn_standards_number     ?
_diffrn_standards_interval_count     ?
_diffrn_standards_interval_time     ?
_diffrn_standards_decay_%     ?
_refine_special_details
;
Refinement of <i>F</i>^2^ against ALL reflections. The weighted <i>R</i>-factor
<i>wR</i> and goodness of fit <i>S</i> are based on <i>F</i>^2^, conventional
<i>R</i>-factors <i>R</i> are based on <i>F</i>, with <i>F</i> set to zero for
negative <i>F</i>^2^. The threshold expression of <i>F</i>^2^ >
\s(<i>F</i>^2^) is used only for calculating <i>R</i>-factors(gt) <i>etc</i>.
and is not relevant to the choice of reflections for refinement.
<i>R</i>-factors based on <i>F</i>^2^ are statistically about twice as large
as those based on <i>F</i>, and <i>R</i>- factors based on ALL data will be
even larger.
;
_reflns_number_total     3728
_reflns_number_gt     2548
_reflns_threshold_expression     I>2sigma(I)
_refine_ls_structure_factor_coef     Fsqd
_refine_ls_matrix_type     full
_refine_ls_R_factor_all     0.0865
_refine_ls_R_factor_gt     0.0604
_refine_ls_wR_factor_gt     0.1511
_refine_ls_wR_factor_ref     0.1724
_refine_ls_goodness_of_fit_ref     1.013
_refine_ls_restrained_S_all     1.013
_refine_ls_number_reflns     3728
_refine_ls_number_parameters     251
_refine_ls_number_restraints     0
_refine_ls_hydrogen_treatment     constr
_refine_ls_weighting_scheme     calc
_refine_ls_weighting_details
                      'w=1/[\s^2^(Fo^2^)+(0.0905P)^2^] where P=(Fo^2^+2Fc^2^)/3'
_atom_sites_solution_hydrogens     geom
_atom_sites_solution_primary     direct
_atom_sites_solution_secondary     difmap
_refine_ls_shift/su_max     0.000
_refine_ls_shift/su_mean     0.000
_refine_diff_density_max     1.645
_refine_diff_density_min     -1.902
_refine_ls_extinction_method     none
_refine_ls_extinction_coef     ?
loop_
    _atom_type_symbol
    _atom_type_description
    _atom_type_scat_dispersion_real
    _atom_type_scat_dispersion_imag
    _atom_type_scat_source
    'C' 'C' 0.0033 0.0016
                         'International Tables Vol C Tables 4.2.6.8 and 6.1.1.4'
    'H' 'H' 0.0000 0.0000
                         'International Tables Vol C Tables 4.2.6.8 and 6.1.1.4'
    'N' 'N' 0.0061 0.0033
                         'International Tables Vol C Tables 4.2.6.8 and 6.1.1.4'
    'Br' 'Br' -0.2901 2.4595
                         'International Tables Vol C Tables 4.2.6.8 and 6.1.1.4'
    'Pd' 'Pd' -0.9988 1.0072
                         'International Tables Vol C Tables 4.2.6.8 and 6.1.1.4'
_computing_data_collection     'SMART (Bruker, 2002)'
_computing_cell_refinement     'SAINT (Bruker, 2002)'
_computing_data_reduction     'SAINT (Bruker, 2002)'
_computing_structure_solution     'SHELXS97 (Sheldrick, 2008)'
_computing_structure_refinement     'SHELXL97 (Sheldrick, 2008)'
_computing_molecular_graphics     'SHELXTL (Sheldrick, 2008)'
_computing_publication_material     'SHELXTL (Sheldrick, 2008)'
loop_
    _atom_site_type_symbol
    _atom_site_label
    _atom_site_fract_x
    _atom_site_fract_y
    _atom_site_fract_z
    _atom_site_U_iso_or_equiv
    _atom_site_adp_type
    _atom_site_calc_flag
    _atom_site_refinement_flags
    _atom_site_occupancy
    _atom_site_disorder_assembly
    _atom_site_disorder_group
    Br Br1 0.58787(9) 0.80115(7) -0.03850(6) 0.0291(2) Uani d . 1 . .
    C C1 0.2797(9) 0.8983(6) 0.0605(6) 0.0220(14) Uani d . 1 . .
    C C2 0.0012(10) 0.7929(7) 0.0814(6) 0.0289(16) Uani d . 1 . .
    H H2 -0.1173 0.7541 0.0647 0.035 Uiso calc R 1 . .
    C C3 0.0908(10) 0.7998(7) 0.1769(6) 0.0313(17) Uani d . 1 . .
    H H3 0.0466 0.7677 0.2407 0.038 Uiso calc R 1 . .
    C C4 0.0708(9) 0.8680(6) -0.1036(6) 0.0237(15) Uani d . 1 . .
    H H4A 0.1684 0.9302 -0.1295 0.028 Uiso calc R 1 . .
    H H4B -0.0233 0.9053 -0.0994 0.028 Uiso calc R 1 . .
    C C5 0.4057(9) 0.8970(7) 0.2533(6) 0.0298(17) Uani d . 1 . .
    H H5A 0.5140 0.9126 0.2176 0.036 Uiso calc R 1 . .
    H H5B 0.3911 0.8219 0.2898 0.036 Uiso calc R 1 . .
    C C6 0.1145(10) 0.6504(7) -0.2030(6) 0.0312(17) Uani d . 1 . .
    H H6 0.2149 0.6747 -0.1549 0.037 Uiso calc R 1 . .
    C C7 0.0706(11) 0.5328(8) -0.2815(7) 0.041(2) Uani d . 1 . .
    H H7 0.1392 0.4775 -0.2868 0.049 Uiso calc R 1 . .
    C C8 -0.0812(11) 0.4964(8) -0.3550(7) 0.040(2) Uani d . 1 . .
    H H8 -0.1128 0.4167 -0.4097 0.048 Uiso calc R 1 . .
    C C9 -0.1824(11) 0.5782(8) -0.3461(6) 0.0371(19) Uani d . 1 . .
    H H9 -0.2830 0.5538 -0.3939 0.045 Uiso calc R 1 . .
    C C10 -0.1315(10) 0.7001(8) -0.2631(6) 0.0307(17) Uani d . 1 . .
    H H10 -0.1984 0.7567 -0.2570 0.037 Uiso calc R 1 . .
    C C11 0.0164(9) 0.7350(7) -0.1917(6) 0.0266(16) Uani d . 1 . .
    C C12 0.4125(9) 1.0184(7) 0.3422(6) 0.0262(15) Uani d . 1 . .
    C C13 0.5138(10) 1.1425(7) 0.3342(6) 0.0320(17) Uani d . 1 . .
    H H13 0.5811 1.1507 0.2722 0.038 Uiso calc R 1 . .
    C C14 0.5213(11) 1.2583(8) 0.4149(7) 0.0395(19) Uani d . 1 . .
    H H14 0.5901 1.3415 0.4054 0.047 Uiso calc R 1 . .
    C C15 0.4263(11) 1.2479(8) 0.5081(6) 0.0366(19) Uani d . 1 . .
    H H15 0.4322 1.3244 0.5627 0.044 Uiso calc R 1 . .
    C C16 0.3202(9) 1.1231(8) 0.5222(6) 0.0294(16) Uani d . 1 . .
    C C17 0.2175(10) 1.1057(8) 0.6155(6) 0.0339(18) Uani d . 1 . .
    H H17 0.2185 1.1795 0.6718 0.041 Uiso calc R 1 . .
    C C18 0.1181(10) 0.9824(8) 0.6233(6) 0.0350(18) Uani d . 1 . .
    H H18 0.0494 0.9702 0.6842 0.042 Uiso calc R 1 . .
    C C19 0.1202(11) 0.8728(8) 0.5377(7) 0.0374(19) Uani d . 1 . .
    H H19 0.0531 0.7882 0.5451 0.045 Uiso calc R 1 . .
    C C20 0.3119(9) 1.0069(7) 0.4397(6) 0.0270(16) Uani d . 1 . .
    C C21 0.6964(12) 0.4626(8) 0.9114(7) 0.046(2) Uani d . 1 . .
    H H21A 0.7048 0.5297 0.9796 0.069 Uiso calc R 1 . .
    H H21B 0.7884 0.4949 0.8650 0.069 Uiso calc R 1 . .
    H H21C 0.7047 0.3830 0.9323 0.069 Uiso calc R 1 . .
    C C22 0.5275(15) 0.4318(9) 0.8452(8) 0.050(2) Uani d . 1 . .
    N N1 0.1179(7) 0.8547(5) 0.0109(4) 0.0225(12) Uani d . 1 . .
    N N2 0.2631(8) 0.8640(6) 0.1645(5) 0.0262(13) Uani d . 1 . .
    N N3 0.2115(8) 0.8818(6) 0.4468(5) 0.0312(14) Uani d . 1 . .
    N N4 0.3994(14) 0.4115(9) 0.7958(7) 0.068(3) Uani d . 1 . .
    Pd Pd1 0.5000 1.0000 0.0000 0.0191(2) Uani d S 1 . .
loop_
    _atom_site_aniso_label
    _atom_site_aniso_U_11
    _atom_site_aniso_U_22
    _atom_site_aniso_U_33
    _atom_site_aniso_U_12
    _atom_site_aniso_U_13
    _atom_site_aniso_U_23
    Br1 0.0317(5) 0.0264(4) 0.0355(5) 0.0164(3) 0.0098(3) 0.0090(3)
    C1 0.027(4) 0.022(3) 0.020(3) 0.013(3) 0.002(3) 0.003(3)
    C2 0.029(4) 0.029(4) 0.029(4) 0.009(3) 0.003(3) 0.007(3)
    C3 0.042(5) 0.033(4) 0.026(4) 0.017(4) 0.018(3) 0.013(3)
    C4 0.027(4) 0.019(3) 0.024(4) 0.005(3) 0.002(3) 0.005(3)
    C5 0.033(4) 0.042(5) 0.021(4) 0.019(4) 0.001(3) 0.011(3)
    C6 0.038(4) 0.033(4) 0.024(4) 0.012(4) 0.005(3) 0.008(3)
    C7 0.050(5) 0.042(5) 0.039(5) 0.028(4) 0.010(4) 0.009(4)
    C8 0.056(6) 0.033(4) 0.033(4) 0.018(4) 0.012(4) 0.003(4)
    C9 0.045(5) 0.039(5) 0.026(4) 0.011(4) -0.003(3) 0.009(4)
    C10 0.038(4) 0.034(4) 0.023(4) 0.016(4) 0.003(3) 0.006(3)
    C11 0.031(4) 0.033(4) 0.018(4) 0.012(3) 0.005(3) 0.007(3)
    C12 0.026(4) 0.036(4) 0.020(4) 0.014(3) -0.005(3) 0.007(3)
    C13 0.032(4) 0.040(5) 0.023(4) 0.009(3) 0.005(3) 0.011(3)
    C14 0.049(5) 0.035(5) 0.031(4) 0.010(4) -0.004(4) 0.005(4)
    C15 0.048(5) 0.038(5) 0.026(4) 0.019(4) -0.001(4) 0.003(3)
    C16 0.031(4) 0.037(4) 0.022(4) 0.013(3) 0.000(3) 0.007(3)
    C17 0.045(5) 0.045(5) 0.019(4) 0.025(4) 0.001(3) 0.005(3)
    C18 0.046(5) 0.050(5) 0.016(4) 0.025(4) 0.004(3) 0.006(3)
    C19 0.051(5) 0.037(5) 0.033(4) 0.021(4) 0.006(4) 0.015(4)
    C20 0.029(4) 0.035(4) 0.022(4) 0.014(3) 0.001(3) 0.010(3)
    C21 0.059(6) 0.039(5) 0.039(5) 0.016(4) 0.012(4) 0.007(4)
    C22 0.084(8) 0.043(5) 0.034(5) 0.035(6) 0.022(5) 0.007(4)
    N1 0.025(3) 0.022(3) 0.018(3) 0.006(2) -0.002(2) 0.001(2)
    N2 0.033(3) 0.029(3) 0.022(3) 0.016(3) 0.006(3) 0.008(3)
    N3 0.037(4) 0.038(4) 0.026(3) 0.019(3) 0.003(3) 0.011(3)
    N4 0.097(8) 0.060(6) 0.055(6) 0.044(6) -0.001(5) 0.004(4)
    Pd1 0.0223(4) 0.0213(4) 0.0163(4) 0.0102(3) 0.0038(3) 0.0047(3)
_geom_special_details
;
All e.s.d.'s (except the e.s.d. in the dihedral angle between two l.s. planes)
are estimated using the full covariance matrix. The cell e.s.d.'s are taken
into account individually in the estimation of e.s.d.'s in distances, angles
and torsion angles; correlations between e.s.d.'s in cell parameters are only
used when they are defined by crystal symmetry. An approximate (isotropic)
treatment of cell e.s.d.'s is used for estimating e.s.d.'s involving l.s.
planes.
;
loop_
    _geom_bond_atom_site_label_1
    _geom_bond_atom_site_label_2
    _geom_bond_site_symmetry_2
    _geom_bond_distance
    _geom_bond_publ_flag
    Br1 Pd1 . 2.4245(10) ?
    C1 N1 . 1.344(8) ?
    C1 N2 . 1.359(8) ?
    C1 Pd1 . 2.026(7) ?
    C2 C3 . 1.323(10) ?
    C2 N1 . 1.384(8) ?
    C2 H2 . 0.9300 ?
    C3 N2 . 1.390(9) ?
    C3 H3 . 0.9300 ?
    C4 N1 . 1.460(8) ?
    C4 C11 . 1.532(9) ?
    C4 H4A . 0.9700 ?
    C4 H4B . 0.9700 ?
    C5 N2 . 1.472(9) ?
    C5 C12 . 1.496(10) ?
    C5 H5A . 0.9700 ?
    C5 H5B . 0.9700 ?
    C6 C7 . 1.359(11) ?
    C6 C11 . 1.378(10) ?
    C6 H6 . 0.9300 ?
    C7 C8 . 1.412(12) ?
    C7 H7 . 0.9300 ?
    C8 C9 . 1.373(11) ?
    C8 H8 . 0.9300 ?
    C9 C10 . 1.417(11) ?
    C9 H9 . 0.9300 ?
    C10 C11 . 1.376(10) ?
    C10 H10 . 0.9300 ?
    C12 C13 . 1.362(10) ?
    C12 C20 . 1.437(9) ?
    C13 C14 . 1.400(11) ?
    C13 H13 . 0.9300 ?
    C14 C15 . 1.369(11) ?
    C14 H14 . 0.9300 ?
    C15 C16 . 1.401(10) ?
    C15 H15 . 0.9300 ?
    C16 C17 . 1.412(10) ?
    C16 C20 . 1.412(10) ?
    C17 C18 . 1.349(11) ?
    C17 H17 . 0.9300 ?
    C18 C19 . 1.402(11) ?
    C18 H18 . 0.9300 ?
    C19 N3 . 1.328(9) ?
    C19 H19 . 0.9300 ?
    C20 N3 . 1.364(9) ?
    C21 C22 . 1.491(14) ?
    C21 H21A . 0.9600 ?
    C21 H21B . 0.9600 ?
    C21 H21C . 0.9600 ?
    C22 N4 . 1.132(13) ?
    Pd1 C1 2_675 2.026(7) ?
    Pd1 Br1 2_675 2.4245(10) ?
loop_
    _geom_angle_atom_site_label_1
    _geom_angle_atom_site_label_2
    _geom_angle_atom_site_label_3
    _geom_angle_site_symmetry_1
    _geom_angle_site_symmetry_3
    _geom_angle
    _geom_angle_publ_flag
    N1 C1 N2 . . 104.4(6) ?
    N1 C1 Pd1 . . 128.7(5) ?
    N2 C1 Pd1 . . 126.8(5) ?
    C3 C2 N1 . . 106.7(6) ?
    C3 C2 H2 . . 126.6 ?
    N1 C2 H2 . . 126.6 ?
    C2 C3 N2 . . 107.4(6) ?
    C2 C3 H3 . . 126.3 ?
    N2 C3 H3 . . 126.3 ?
    N1 C4 C11 . . 113.1(5) ?
    N1 C4 H4A . . 109.0 ?
    C11 C4 H4A . . 109.0 ?
    N1 C4 H4B . . 109.0 ?
    C11 C4 H4B . . 109.0 ?
    H4A C4 H4B . . 107.8 ?
    N2 C5 C12 . . 111.5(6) ?
    N2 C5 H5A . . 109.3 ?
    C12 C5 H5A . . 109.3 ?
    N2 C5 H5B . . 109.3 ?
    C12 C5 H5B . . 109.3 ?
    H5A C5 H5B . . 108.0 ?
    C7 C6 C11 . . 122.7(8) ?
    C7 C6 H6 . . 118.7 ?
    C11 C6 H6 . . 118.7 ?
    C6 C7 C8 . . 118.6(8) ?
    C6 C7 H7 . . 120.7 ?
    C8 C7 H7 . . 120.7 ?
    C9 C8 C7 . . 120.3(8) ?
    C9 C8 H8 . . 119.8 ?
    C7 C8 H8 . . 119.8 ?
    C8 C9 C10 . . 119.2(8) ?
    C8 C9 H9 . . 120.4 ?
    C10 C9 H9 . . 120.4 ?
    C11 C10 C9 . . 120.2(7) ?
    C11 C10 H10 . . 119.9 ?
    C9 C10 H10 . . 119.9 ?
    C10 C11 C6 . . 119.0(7) ?
    C10 C11 C4 . . 119.6(6) ?
    C6 C11 C4 . . 121.4(7) ?
    C13 C12 C20 . . 117.9(7) ?
    C13 C12 C5 . . 121.5(7) ?
    C20 C12 C5 . . 120.6(6) ?
    C12 C13 C14 . . 123.0(7) ?
    C12 C13 H13 . . 118.5 ?
    C14 C13 H13 . . 118.5 ?
    C15 C14 C13 . . 119.4(8) ?
    C15 C14 H14 . . 120.3 ?
    C13 C14 H14 . . 120.3 ?
    C14 C15 C16 . . 120.7(7) ?
    C14 C15 H15 . . 119.7 ?
    C16 C15 H15 . . 119.7 ?
    C15 C16 C17 . . 123.5(7) ?
    C15 C16 C20 . . 119.6(7) ?
    C17 C16 C20 . . 116.9(7) ?
    C18 C17 C16 . . 120.2(7) ?
    C18 C17 H17 . . 119.9 ?
    C16 C17 H17 . . 119.9 ?
    C17 C18 C19 . . 118.7(7) ?
    C17 C18 H18 . . 120.6 ?
    C19 C18 H18 . . 120.6 ?
    N3 C19 C18 . . 124.4(7) ?
    N3 C19 H19 . . 117.8 ?
    C18 C19 H19 . . 117.8 ?
    N3 C20 C16 . . 123.3(6) ?
    N3 C20 C12 . . 117.2(6) ?
    C16 C20 C12 . . 119.5(7) ?
    C22 C21 H21A . . 109.5 ?
    C22 C21 H21B . . 109.5 ?
    H21A C21 H21B . . 109.5 ?
    C22 C21 H21C . . 109.5 ?
    H21A C21 H21C . . 109.5 ?
    H21B C21 H21C . . 109.5 ?
    N4 C22 C21 . . 178.4(10) ?
    C1 N1 C2 . . 111.3(5) ?
    C1 N1 C4 . . 124.5(6) ?
    C2 N1 C4 . . 124.1(6) ?
    C1 N2 C3 . . 110.1(6) ?
    C1 N2 C5 . . 124.8(6) ?
    C3 N2 C5 . . 125.0(6) ?
    C19 N3 C20 . . 116.5(7) ?
    C1 Pd1 C1 . 2_675 180.0000(10)
                                 ?
    C1 Pd1 Br1 . . 90.45(18) ?
    C1 Pd1 Br1 2_675 . 89.55(18) ?
    C1 Pd1 Br1 . 2_675 89.55(18) ?
    C1 Pd1 Br1 2_675 2_675 90.45(18) ?
    Br1 Pd1 Br1 . 2_675 180.0 ?
data_global
_journal_date_recd_electronic     2010-12-19
_journal_date_accepted     2011-01-07
_journal_name_full     'Acta Crystallographica, Section E'
_journal_year     2011
_journal_volume     67
_journal_issue      2
_journal_page_first     m165
_journal_page_last     m165
_journal_paper_category     QM
_journal_coeditor_code     ZQ2083
_publ_contact_author_name     'Jiafeng Sun'
_publ_contact_author_address
;
Department of Materials and Chemical Engineering,
Taishan University, Taian, 271021, China
;
_publ_contact_author_email     'sunjiafeng2002@sina.com'
_publ_contact_author_fax     '86 538 6715158'
_publ_contact_author_phone     '86 538 6715156'
_publ_section_title
;\
Bis[1-benzyl-3-(quinolin-8-ylmethyl)-2,3-dihydro-1<i>H</i>-imidazol-2-yl]\
dibromidopalladium(II) acetonitrile disolvate
;
loop_
    _publ_author_name
    _publ_author_address
    'Jiafeng Sun'
;
Department of Materials and Chemical Engineering,
Taishan University, Taian 271021, People's Republic of China
;
    'Guixiang Wang'
;
Department of Materials and Chemical Engineering,
Taishan University, Taian 271021, People's Republic of China
;
