# Supplementary material for: Bis[1-benzyl-3-(quinolin-8-ylmeth­yl)-2,3-dihydro-1H-imidazol-2-yl]dibromido­palladium(II) acetonitrile disolvate
Source: Acta Crystallogr Sect E Struct Rep Online. 2011 Jan 15;67(Pt 2):m165. doi: 10.1107/S1600536811000973 (PMC3051708; doi:10.1107/S1600536811000973)
Supplement: Supplementary file 2 [file e-67-0m165-Isup2.hkl]

# 
# h,k,l, Fc-squared, Fo-squared, sigma(Fo-squared) and status flag 
# 
data_I
_shelx_title ' 280408A_0m in P-1' 
_shelx_refln_list_code          4 
_shelx_F_calc_maximum      186.67 
_exptl_crystal_F_000       476.00 
_reflns_d_resolution_high  0.8107 
 
loop_ 
 _symmetry_equiv_pos_as_xyz 
 'x, y, z' 
 '-x, -y, -z' 
 
_cell_length_a     8.1787 
_cell_length_b    10.7686 
_cell_length_c    11.9278 
_cell_angle_alpha 101.506 
_cell_angle_beta   90.842 
_cell_angle_gamma 107.944 
 
_shelx_F_squared_multiplier     1.000 
 
loop_ 
 _refln_index_h 
 _refln_index_k 
 _refln_index_l 
 _refln_F_squared_calc 
 _refln_F_squared_meas 
 _refln_F_squared_sigma 
 _refln_observed_status 
   1   0   0     4992.73     5448.53    104.12 o 
   2   0   0     7173.12     7156.29    262.18 o 
   3   0   0     1965.78     1914.59    158.93 o 
   4   0   0        5.53        3.62     16.59 o 
   5   0   0       64.96       78.41     30.03 o 
   6   0   0      296.33      185.46     45.93 o 
   7   0   0       42.47       62.76     36.69 o 
   8   0   0      118.67       76.08     43.82 o 
   9   0   0      121.58      131.70     55.39 o 
  -9   1   0      775.34     1075.02    115.69 o 
  -8   1   0     1289.25     1347.89    113.12 o 
  -7   1   0      325.92      318.45     59.25 o 
  -6   1   0      323.78      346.38     55.98 o 
  -5   1   0      249.92      325.35     49.20 o 
  -4   1   0      598.28      722.79     55.86 o 
  -3   1   0       13.71       27.58     16.01 o 
  -2   1   0     2893.90     3673.81     83.09 o 
  -1   1   0     3891.24     4076.86     64.86 o 
   0   1   0    12380.67    11803.23    106.93 o 
   1   1   0     4474.17     4693.52    285.26 o 
   2   1   0    10896.76    11971.98    164.54 o 
   3   1   0     3381.37     3263.22    100.85 o 
   4   1   0     4580.81     4584.22    780.41 o 
   5   1   0      212.55      173.19     42.30 o 
   6   1   0        7.47        0.47     24.42 o 
   7   1   0        5.04       16.13     32.84 o 
   8   1   0       15.57        7.13     37.51 o 
   9   1   0       15.67        0.00     37.28 o 
  -9   2   0      571.72      708.89    101.90 o 
  -8   2   0      363.90      438.70     78.30 o 
  -7   2   0     1389.52     1708.18    116.28 o 
  -6   2   0     2262.22     2601.83    126.33 o 
  -5   2   0     3405.91     3717.63    135.09 o 
  -4   2   0      692.28      700.82     56.80 o 
  -3   2   0      294.45      295.31     34.36 o 
  -2   2   0     4924.17     5064.08     85.37 o 
  -1   2   0     1641.58     1823.42     28.80 o 
   0   2   0       78.40       74.50      7.03 o 
   1   2   0       78.64       90.93     13.31 o 
   2   2   0     1186.15     1192.78     55.74 o 
   3   2   0     1708.47     1717.65     96.82 o 
   4   2   0     2218.59     2288.36    121.77 o 
   5   2   0     2673.30     1868.98    108.10 o 
   6   2   0      710.81      427.83     66.49 o 
   7   2   0      781.54      534.06     79.58 o 
   8   2   0        3.63        0.00     33.77 o 
 -10   3   0        7.18        0.00     43.01 o 
  -9   3   0        6.33        4.56     36.81 o 
  -8   3   0       58.70      148.88     51.77 o 
  -7   3   0       35.13       62.29     41.72 o 
  -6   3   0     4252.71     4858.68    171.44 o 
  -5   3   0     3486.62     3702.09    136.14 o 
  -4   3   0     2974.33     3038.07    110.32 o 
  -3   3   0     5980.90     5861.47    134.28 o 
  -2   3   0      991.59     1123.65     87.65 o 
  -1   3   0     3767.47     3904.50    170.64 o 
   0   3   0     4370.86     4287.27    261.85 o 
   1   3   0      364.24      340.26     15.13 o 
   2   3   0        8.62        4.34     10.93 o 
   3   3   0        9.37       29.94     16.37 o 
   4   3   0      264.69      255.48     33.73 o 
   5   3   0      564.07      583.49     68.83 o 
   6   3   0     1008.63      752.36     82.86 o 
   7   3   0      985.26      812.31     94.78 o 
   8   3   0      507.43      393.13     82.15 o 
 -10   4   0       25.76        8.88     45.69 o 
  -9   4   0       16.47       10.17     41.84 o 
  -8   4   0      276.58      385.06     75.61 o 
  -7   4   0      105.32      130.42     49.43 o 
  -6   4   0       40.65       23.14     29.92 o 
  -5   4   0      476.04      485.33     57.85 o 
  -4   4   0     4458.60     4838.22    143.04 o 
  -3   4   0     2306.48     2358.04    181.08 o 
  -2   4   0    17074.62    18358.58    643.95 o 
  -1   4   0     4060.64     3824.56    301.86 o 
   0   4   0      860.52      863.93     61.60 o 
   1   4   0      372.21      319.08     77.97 o 
   2   4   0      264.18      356.95     31.93 o 
   3   4   0      177.21      218.08     30.31 o 
   4   4   0      180.82      222.27     34.31 o 
   5   4   0        2.85       32.49     31.44 o 
   6   4   0      391.51      362.27     71.17 o 
   7   4   0      182.23      137.43     59.37 o 
   8   4   0      378.82      282.46     79.12 o 
  -9   5   0      292.54      338.20     79.82 o 
  -8   5   0       85.27       79.70     49.32 o 
  -7   5   0       33.88       24.89     36.23 o 
  -6   5   0       93.37      148.06     46.51 o 
  -5   5   0      252.93      337.50     53.64 o 
  -4   5   0      291.64      314.94     47.10 o 
  -3   5   0      161.48      177.13     16.51 o 
  -2   5   0     6540.08     6764.17    296.37 o 
  -1   5   0     3528.07     3165.71    344.83 o 
   0   5   0     3182.70     3254.98    126.65 o 
   1   5   0     7321.54     7794.56    184.00 o 
   2   5   0     1782.11     1840.23     66.66 o 
   3   5   0      426.84      466.37     60.48 o 
   4   5   0       29.88       53.20     36.58 o 
   5   5   0       75.48       26.29     36.81 o 
   6   5   0       12.48       19.28     39.50 o 
   7   5   0       44.39        0.00     36.11 o 
  -7   6   0      939.31      947.99     93.02 o 
  -6   6   0       83.67       87.41     41.25 o 
  -5   6   0       29.26        3.51     25.94 o 
  -4   6   0      825.13      813.48     70.94 o 
  -3   6   0      323.51      327.73     22.02 o 
  -2   6   0      113.83      114.68     14.58 o 
  -1   6   0      189.70      186.96     17.64 o 
   0   6   0     1530.27     1506.92     41.25 o 
   1   6   0     2499.28     2617.67     82.40 o 
   2   6   0     3031.13     3504.68     96.67 o 
   3   6   0     1944.58     2324.02     87.61 o 
   4   6   0      332.42      464.43     51.55 o 
   5   6   0     1030.16     1442.32    120.25 o 
   6   6   0        2.75        8.65     39.97 o 
   7   6   0        1.22        0.00     41.25 o 
  -9   7   0      310.65      281.52     77.48 o 
  -8   7   0     1755.86     1885.81    139.18 o 
  -7   7   0     1756.30     2001.27    134.51 o 
  -6   7   0     2277.96     2398.14    136.03 o 
  -5   7   0     1739.01     1993.67    116.40 o 
  -4   7   0      257.00      384.83     59.60 o 
  -3   7   0      379.39      408.79     58.78 o 
  -2   7   0      286.76      333.86     35.49 o 
  -1   7   0       12.45       19.13     15.69 o 
   0   7   0      495.87      506.01     29.22 o 
   1   7   0      323.29      362.86     37.69 o 
   2   7   0      523.74      579.30     65.21 o 
   3   7   0     1322.34     1564.28     78.27 o 
   4   7   0     1167.09     1575.42     84.57 o 
   5   7   0     1117.73     1430.86    125.39 o 
   6   7   0      371.98       55.86     52.24 o 
  -9   8   0       29.48        0.58     49.55 o 
  -8   8   0      165.59      172.26     65.91 o 
  -7   8   0      652.08      637.60     92.56 o 
  -6   8   0     1085.47     1209.76    104.59 o 
  -5   8   0     3223.42     3438.80    158.58 o 
  -4   8   0     2973.07     3078.51    144.44 o 
  -3   8   0     1195.80     1255.22     92.79 o 
  -2   8   0      269.97      293.68     56.56 o 
  -1   8   0        2.15        0.00     16.06 o 
   0   8   0      361.61      398.27     64.39 o 
   1   8   0        7.30       10.28     29.80 o 
   2   8   0        3.93       17.71     20.21 o 
   3   8   0       35.51        2.16     24.77 o 
   4   8   0      179.46      206.15     65.56 o 
   5   8   0      458.75      629.89    104.71 o 
  -9   9   0        3.96       37.16     51.07 o 
  -8   9   0       48.78       44.76     50.95 o 
  -7   9   0       93.99      131.35     55.86 o 
  -6   9   0       36.76        6.89     38.10 o 
  -5   9   0      493.24      565.03     82.74 o 
  -4   9   0     1259.05     1209.88    100.03 o 
  -3   9   0     2538.30     2452.13    135.91 o 
  -2   9   0      487.04      575.20     78.65 o 
  -1   9   0     2630.08     2988.64    149.82 o 
   0   9   0     1553.58     1680.02    119.32 o 
   1   9   0        2.57        0.00     31.44 o 
   2   9   0       37.81       71.52     45.58 o 
   3   9   0       81.16      187.21     64.27 o 
   4   9   0        2.51       39.62     51.42 o 
  -8  10   0       58.65      122.00     61.59 o 
  -7  10   0      102.79      145.73     63.46 o 
  -6  10   0       46.44       36.81     42.54 o 
  -5  10   0      119.23      113.59     49.78 o 
  -4  10   0        2.83       17.88     37.28 o 
  -3  10   0      108.90      108.92     50.48 o 
  -2  10   0      235.88      238.40     63.81 o 
  -1  10   0     1145.68     1149.23    104.83 o 
   0  10   0     1474.87     1663.07    127.26 o 
   1  10   0      707.87      859.29    100.50 o 
   2  10   0      386.75      468.38     89.87 o 
   3  10   0       18.61        0.47     47.45 o 
  -7  11   0      163.61      147.71     64.86 o 
  -6  11   0       64.68      104.24     54.11 o 
  -5  11   0        2.72        0.00     37.05 o 
  -4  11   0       42.50       28.98     45.23 o 
  -3  11   0      139.79      197.38     63.81 o 
  -2  11   0       11.68        0.00     35.06 o 
  -1  11   0      254.98      269.72     73.16 o 
   0  11   0      279.44      331.66     81.80 o 
   1  11   0      686.05      849.94    105.29 o 
   2  11   0      588.38     1040.08    120.13 o 
  -6  12   0      996.20      958.27    118.85 o 
  -5  12   0      290.19      334.11     86.48 o 
  -4  12   0      153.24      196.33     69.42 o 
  -3  12   0       34.13       26.29     47.80 o 
  -2  12   0        4.82        0.00     37.63 o 
  -1  12   0        5.15        5.96     48.15 o 
   0  12   0       12.21       44.41     54.11 o 
  -3  13   0      255.76      254.99     83.21 o 
   2 -13   1       96.85       60.53     56.56 o 
   3 -13   1      234.13      239.57     82.62 o 
   4 -13   1      837.59      829.49    120.49 o 
  -1 -12   1       78.60       87.18     60.07 o 
   0 -12   1        4.35        0.00     42.54 o 
   1 -12   1       28.62        0.00     48.97 o 
   2 -12   1       61.91       59.48     52.94 o 
   3 -12   1        8.72        0.00     38.80 o 
   4 -12   1        5.69        0.00     41.49 o 
   5 -12   1      343.63      286.55     81.10 o 
   6 -12   1      638.69      424.80     95.13 o 
  -2 -11   1      262.22      317.75     86.36 o 
  -1 -11   1      904.88     1136.72    119.08 o 
   0 -11   1      447.51      593.19     97.58 o 
   1 -11   1      294.91      302.32     74.09 o 
   2 -11   1      309.78      319.50     75.38 o 
   3 -11   1       37.77       20.80     40.90 o 
   4 -11   1      243.03      175.29     60.53 o 
   5 -11   1        6.78       10.87     39.50 o 
   6 -11   1       35.05        5.38     47.68 o 
   7 -11   1      215.27      257.80     77.01 o 
  -3 -10   1        1.03       11.57     48.03 o 
  -2 -10   1      412.10      503.44     90.45 o 
  -1 -10   1      635.32      604.18     93.26 o 
   0 -10   1     1030.42      967.27     98.63 o 
   1 -10   1     2672.86     2768.94    155.54 o 
   2 -10   1     1360.71     1370.45    111.60 o 
   3 -10   1     1351.50     1379.80    112.77 o 
   4 -10   1        1.65        2.69     33.89 o 
   5 -10   1        4.59       20.10     40.20 o 
   6 -10   1       17.67       45.23     48.61 o 
   7 -10   1       69.12        3.04     47.45 o 
   8 -10   1        1.26       25.59     55.51 o 
  -4  -9   1       15.76        0.00     29.09 o 
  -3  -9   1       52.46      100.74     54.81 o 
  -2  -9   1        8.36       17.30     37.86 o 
  -1  -9   1        0.84        3.39     32.96 o 
   0  -9   1      686.98      795.83     86.83 o 
   1  -9   1     1510.89     1541.88    110.79 o 
   2  -9   1     7081.64     7058.14    220.87 o 
   3  -9   1     2352.40     2326.50    131.59 o 
   4  -9   1     1931.57     2003.02    125.39 o 
   5  -9   1     1368.19     1322.77    109.73 o 
   6  -9   1       36.54        0.00     39.50 o 
   7  -9   1       11.20       36.11     47.45 o 
   8  -9   1      151.07       91.62     63.34 o 
   9  -9   1       11.48        0.00     48.97 o 
  -5  -8   1      351.14      528.06     65.80 o 
  -4  -8   1      303.96      374.00     53.88 o 
  -3  -8   1      118.75      154.93     59.37 o 
  -2  -8   1       11.96       15.22     22.64 o 
  -1  -8   1      156.48      127.55     30.21 o 
   0  -8   1      151.34      188.73     49.32 o 
   1  -8   1       78.16      105.76     40.08 o 
   2  -8   1      498.84      471.89     65.09 o 
   3  -8   1      937.84      912.81     80.99 o 
   4  -8   1     2712.45     2643.55    133.11 o 
   5  -8   1     2314.18     2541.29    137.90 o 
   6  -8   1     1251.87     1214.32    105.76 o 
   7  -8   1      421.25      465.93     84.61 o 
   8  -8   1      160.05      174.59     64.74 o 
   9  -8   1       17.15        0.00     53.29 o 
  -6  -7   1       32.38       22.91     47.33 o 
  -5  -7   1      936.83     1203.81     81.67 o 
  -4  -7   1      486.02      648.03     59.64 o 
  -3  -7   1     1955.39     2180.56     89.95 o 
  -2  -7   1     1003.82     1079.08     61.38 o 
  -1  -7   1      225.95      226.02     49.96 o 
   0  -7   1       20.49        6.60     28.46 o 
   1  -7   1       16.62        7.30     14.08 o 
   2  -7   1      260.17      264.67     34.01 o 
   3  -7   1       82.14       98.52     38.56 o 
   4  -7   1      228.50      368.58     59.25 o 
   5  -7   1      422.09      574.26     74.09 o 
   6  -7   1      738.53      851.23     85.78 o 
   7  -7   1     1915.54     2098.62    138.48 o 
   8  -7   1     1335.99     1500.16    126.91 o 
  -7  -6   1        5.55        3.97     44.76 o 
  -6  -6   1        2.88       22.67     40.67 o 
  -5  -6   1       19.91       13.56     37.16 o 
  -4  -6   1      349.17      527.69     60.36 o 
  -3  -6   1     2025.12     2061.21     81.87 o 
  -2  -6   1     1373.38     1567.74     98.16 o 
  -1  -6   1     5924.35     6188.80    174.36 o 
   0  -6   1     2393.33     2253.10    239.45 o 
   1  -6   1     1218.26      993.58     41.92 o 
   2  -6   1       88.29       68.85     15.71 o 
   3  -6   1       73.07       83.00     18.24 o 
   4  -6   1       16.49       24.14     17.00 o 
   5  -6   1      202.17      225.88     29.45 o 
   6  -6   1       53.56       44.64     36.81 o 
   7  -6   1      328.96      364.38     71.99 o 
   8  -6   1      919.57      937.12     99.92 o 
  -7  -5   1        0.54        0.00     37.98 o 
  -6  -5   1       19.40       16.40     26.29 o 
  -5  -5   1      320.71      278.76    166.59 o 
  -4  -5   1       17.70       22.79     21.13 o 
  -3  -5   1      183.10      173.67     31.18 o 
  -2  -5   1      649.29      606.91     41.72 o 
  -1  -5   1     2512.53     2169.80    182.71 o 
   0  -5   1     6884.86     6054.76    876.06 o 
   1  -5   1     3312.72     3202.05    244.18 o 
   2  -5   1     4905.67     5421.71    291.10 o 
   3  -5   1     1138.01     1083.29     41.58 o 
   4  -5   1     1128.91     1044.93    135.27 o 
   5  -5   1      251.45      234.31     48.26 o 
   6  -5   1      335.13      350.94     60.65 o 
   7  -5   1      140.04      199.95     58.08 o 
   8  -5   1       42.03       30.03     43.59 o 
   9  -5   1        7.35        0.00     43.82 o 
  -8  -4   1      531.24      350.47     83.09 o 
  -7  -4   1      473.54      383.19     77.95 o 
  -6  -4   1      625.07      660.67    191.77 o 
  -5  -4   1       11.39       29.86     25.83 o 
  -4  -4   1        5.38       17.25     19.09 o 
  -3  -4   1      372.63      390.38     36.93 o 
  -2  -4   1      246.62      246.41     27.58 o 
  -1  -4   1        2.16        4.67     10.45 o 
   0  -4   1     2124.47     1975.65    249.38 o 
   1  -4   1     2674.20     2672.75     52.61 o 
   2  -4   1     7017.34     7922.66    168.28 o 
   3  -4   1     8337.27     8548.00    146.66 o 
   4  -4   1     4046.09     3723.36    125.04 o 
   5  -4   1      640.24      696.85     66.85 o 
   6  -4   1      682.53      767.55     75.03 o 
   7  -4   1        3.33        0.00     34.36 o 
   8  -4   1       16.38        6.19     38.45 o 
   9  -4   1      264.47      230.69     70.82 o 
  10  -4   1        9.07        0.00     41.02 o 
  -8  -3   1      287.79      193.29     64.98 o 
  -7  -3   1     1098.12      810.68     93.49 o 
  -6  -3   1     1458.79     1367.24    410.89 o 
  -5  -3   1     1547.79     1495.20    228.82 o 
  -4  -3   1      986.35     1000.27     54.72 o 
  -3  -3   1     1309.00     1347.80     70.82 o 
  -2  -3   1      151.91      179.63     33.31 o 
  -1  -3   1     1946.99     1862.21    161.39 o 
   0  -3   1     3905.73     2024.55   2161.26 o 
   1  -3   1      452.17      423.48     21.73 o 
   2  -3   1     2391.22     2659.61    124.93 o 
   3  -3   1     3348.73     3077.34     97.35 o 
   4  -3   1     3137.73     2954.52    108.80 o 
   5  -3   1     3891.73     4355.58    147.71 o 
   6  -3   1     3245.52     3675.56    149.70 o 
   7  -3   1     2882.85     3609.65    165.01 o 
   8  -3   1       52.98       18.58     36.11 o 
   9  -3   1        2.78       23.72     44.17 o 
  10  -3   1        2.11        5.73     41.25 o 
  -9  -2   1       40.83        0.00     39.27 o 
  -8  -2   1       18.82       34.71     41.49 o 
  -7  -2   1      289.53      215.85     58.08 o 
  -6  -2   1     1007.96      959.25    224.20 o 
  -5  -2   1     2082.02     1820.52    410.25 o 
  -4  -2   1     6335.00     6004.10    514.49 o 
  -3  -2   1     5660.56     5257.78    349.48 o 
  -2  -2   1     3100.25     2793.01     61.73 o 
  -1  -2   1     7054.57     6458.29    760.54 o 
   0  -2   1     2258.39     2312.33    133.57 o 
   1  -2   1     6956.91     3406.31   3692.80 o 
   2  -2   1     2531.98     1669.03     59.25 o 
   3  -2   1        5.53       10.52     15.31 o 
   4  -2   1      248.59      264.34     40.20 o 
   5  -2   1     2586.23     2871.90    120.13 o 
   6  -2   1     2940.54     3573.30    149.47 o 
   7  -2   1     2450.36     2824.22    147.71 o 
   8  -2   1      646.75      790.81     92.56 o 
   9  -2   1      561.72      777.95    104.83 o 
  -9  -1   1       93.99      111.25     55.98 o 
  -8  -1   1       60.81       50.95     43.24 o 
  -7  -1   1       12.83        0.00     27.35 o 
  -6  -1   1        3.80        1.40     26.76 o 
  -5  -1   1      263.03      228.90     31.82 o 
  -4  -1   1     2334.63     2358.76    310.85 o 
  -3  -1   1     5532.29     5266.27    441.86 o 
  -2  -1   1     9774.62     9445.76    441.39 o 
  -1  -1   1      199.29      175.99     13.28 o 
   2  -1   1     6025.97     6454.55    109.62 o 
   3  -1   1      336.72      381.32     37.51 o 
   4  -1   1      708.50      793.61     58.78 o 
   5  -1   1      104.66      140.35     37.40 o 
   6  -1   1      192.18      241.55     51.65 o 
   7  -1   1      143.93      174.83     51.77 o 
   8  -1   1      505.58      430.05     76.19 o 
   9  -1   1      623.43      785.08    108.68 o 
  -9   0   1      640.06      455.76     85.08 o 
  -8   0   1      650.47      498.07     79.82 o 
  -7   0   1        1.57        3.51     26.29 o 
  -6   0   1      164.35      125.98     40.67 o 
  -5   0   1       25.86       31.53     17.14 o 
  -4   0   1        5.63        2.34     14.43 o 
  -3   0   1       87.97       76.80     15.26 o 
  -2   0   1     1919.71     2013.34     58.38 o 
  -1   0   1      848.34      303.03    164.33 o 
   1   0   1     9223.77    10167.39    107.86 o 
   2   0   1     9336.37     9165.53    135.68 o 
   3   0   1       12.73       67.08     21.15 o 
   4   0   1      515.76      377.93     44.29 o 
   5   0   1        6.47        0.00     20.68 o 
   6   0   1       58.16       36.81     27.93 o 
   7   0   1      173.73      118.26     44.76 o 
   8   0   1       31.35       15.66     35.53 o 
   9   0   1       95.81      110.90     52.70 o 
  -9   1   1     1070.13     1698.60    139.42 o 
  -8   1   1     1412.26     1809.38    133.69 o 
  -7   1   1     1433.52     1601.02    111.72 o 
  -6   1   1      274.37      280.59     51.54 o 
  -5   1   1        5.43        3.86     19.17 o 
  -4   1   1      185.87      233.79     25.66 o 
  -3   1   1     1498.64     1532.19     55.58 o 
  -2   1   1     1842.43     1822.20    182.42 o 
  -1   1   1      772.95      631.18    113.18 o 
   0   1   1      187.42      271.96     41.37 o 
   1   1   1     1735.10     1803.31     53.41 o 
   2   1   1    11531.36    11271.51    164.31 o 
   3   1   1     4883.12     3745.91    113.01 o 
   4   1   1     4611.43     3839.75    131.47 o 
   5   1   1      821.09      670.56     67.08 o 
   6   1   1       33.21        7.95     27.81 o 
   7   1   1       14.93        5.73     28.28 o 
   8   1   1       22.45        4.79     34.36 o 
   9   1   1       14.30        0.00     37.51 o 
  -9   2   1      274.41      324.99     79.70 o 
  -8   2   1      977.99     1072.21    103.66 o 
  -7   2   1     1002.64     1111.25     96.53 o 
  -6   2   1     2772.35     3030.36    135.56 o 
  -5   2   1     2219.20     2452.59    109.73 o 
  -4   2   1      734.36      675.31     37.51 o 
  -3   2   1     1331.97     1179.38     59.60 o 
  -2   2   1     2786.52     2585.58    172.61 o 
  -1   2   1      121.09      162.67     31.20 o 
   0   2   1       13.04       15.53      8.06 o 
   1   2   1      127.89      129.82     14.90 o 
   2   2   1      499.71      484.86     41.60 o 
   3   2   1     2849.45     2796.99    104.83 o 
   4   2   1     5997.89     5085.39    158.58 o 
   5   2   1     2328.79     1908.60    110.90 o 
   6   2   1      809.95      370.80     64.98 o 
   7   2   1      673.49      416.97     73.04 o 
   8   2   1      102.85       87.30     49.43 o 
 -10   3   1        2.77       36.11     47.56 o 
  -9   3   1        9.79        0.00     39.73 o 
  -8   3   1       50.06      130.65     54.22 o 
  -7   3   1      442.24      525.06     76.08 o 
  -6   3   1     2707.22     3156.69    138.60 o 
  -5   3   1     2371.41     2518.74    113.59 o 
  -4   3   1     4989.32     5142.34    377.58 o 
  -3   3   1     4267.26     4162.65    344.86 o 
  -2   3   1     2135.29     2339.84    315.53 o 
  -1   3   1     8556.18     8168.81    849.47 o 
   0   3   1       12.88       15.48      6.55 o 
   1   3   1      209.23      148.81     93.20 o 
   2   3   1      258.22      315.54     27.89 o 
   3   3   1      302.03      341.24     47.21 o 
   5   3   1      312.03      406.92     64.51 o 
   6   3   1      786.63      579.29     81.34 o 
   7   3   1     1060.49      667.99     93.61 o 
   8   3   1      537.44      361.11     80.99 o 
 -10   4   1       82.34      107.16     59.37 o 
  -9   4   1       15.69       22.67     44.64 o 
  -8   4   1      371.99      420.71     77.48 o 
  -7   4   1       29.40       68.72     38.80 o 
  -6   4   1      102.03      143.27     45.34 o 
  -5   4   1       35.38       34.36     27.35 o 
  -4   4   1     4115.51     3923.38    153.62 o 
  -3   4   1     3252.50     3108.82    401.01 o 
  -2   4   1     4651.29     4866.48    559.60 o 
  -1   4   1     4939.95     5202.80    413.46 o 
   0   4   1      300.08      261.12     16.85 o 
   1   4   1     1402.23     1312.61     62.06 o 
   2   4   1      300.37      322.12     26.27 o 
   3   4   1       28.37       26.23     19.11 o 
   4   4   1        6.20       15.54     28.28 o 
   5   4   1      249.31      103.89     43.01 o 
   6   4   1      351.58      250.90     64.27 o 
   7   4   1      430.58      280.47     72.81 o 
  -9   5   1      243.23      187.80     67.90 o 
  -8   5   1       78.77       91.04     50.37 o 
  -7   5   1       79.58       44.29     39.03 o 
  -6   5   1       26.26       10.52     28.40 o 
  -5   5   1      192.92      300.57     53.29 o 
  -4   5   1       42.55       33.70     18.22 o 
  -3   5   1      773.35      845.80     77.77 o 
  -2   5   1     6181.61     6369.03    489.65 o 
  -1   5   1     4809.18     4830.07    105.19 o 
   0   5   1     4957.74     5148.43    175.92 o 
   1   5   1     4154.66     4333.21    183.24 o 
   2   5   1     2072.88     2149.62    108.70 o 
   3   5   1     1229.11     1331.65     93.96 o 
   4   5   1        2.18        0.00     28.63 o 
   6   5   1        2.66        0.00     32.02 o 
   7   5   1       35.21        3.16     44.76 o 
  -8   6   1     1679.62     1847.71    134.51 o 
  -7   6   1     1654.53     1827.50    124.69 o 
  -6   6   1      519.21      561.76     76.19 o 
  -5   6   1        2.93        0.00     21.39 o 
  -4   6   1       17.06       43.35     20.49 o 
  -3   6   1       11.39       15.83     16.76 o 
  -2   6   1       12.18        5.94     13.84 o 
  -1   6   1      259.41      267.82     19.98 o 
   0   6   1      960.24      965.62     42.20 o 
   1   6   1     1551.60     1670.77     96.02 o 
   2   6   1     4493.24     3875.86   1196.73 o 
   3   6   1     2386.51     2589.32    137.08 o 
   4   6   1      431.62      566.43     83.32 o 
   5   6   1      394.85      499.94     86.95 o 
   6   6   1      122.19       58.90     49.20 o 
  -9   7   1      286.96      276.50     79.12 o 
  -8   7   1     1305.46     1403.64    123.52 o 
  -7   7   1     2156.37     2587.57    150.17 o 
  -6   7   1     1921.40     2104.23    127.96 o 
  -5   7   1     2268.58     2349.17    127.50 o 
  -4   7   1     1061.87     1014.16     68.83 o 
  -3   7   1      470.96      482.01     42.78 o 
  -2   7   1       10.76       15.36     17.89 o 
  -1   7   1      621.93      644.33     43.79 o 
   0   7   1      545.22      573.69     44.17 o 
   1   7   1       23.74       15.98     18.96 o 
   2   7   1      642.38      638.16     50.33 o 
   3   7   1      421.51      396.05     73.86 o 
   4   7   1     1063.86     1419.41    120.49 o 
   5   7   1      757.01      935.13    108.45 o 
   6   7   1      372.73      165.71     64.51 o 
  -9   8   1       51.58       49.90     57.50 o 
  -8   8   1      106.11       97.93     55.39 o 
  -7   8   1      515.12      526.23     87.53 o 
  -6   8   1      736.75      812.43     89.17 o 
  -5   8   1     2034.66     2216.18    131.94 o 
  -4   8   1     2588.43     2591.56    265.16 o 
  -3   8   1     2894.07     2910.58    109.38 o 
  -2   8   1      219.14      256.67     36.46 o 
  -1   8   1       38.05       35.73     21.92 o 
   0   8   1      538.39      621.59     72.34 o 
   1   8   1      162.84      160.45     51.77 o 
   2   8   1        4.34        6.43     34.59 o 
   3   8   1       39.40       42.65     44.29 o 
   4   8   1       42.60        0.00     46.74 o 
   5   8   1      318.62      436.01     93.61 o 
  -9   9   1       12.01        1.87     50.72 o 
  -8   9   1       16.11       55.86     53.52 o 
  -7   9   1      229.12      195.63     65.91 o 
  -6   9   1       26.30       17.06     42.30 o 
  -5   9   1      212.85      288.53     67.20 o 
  -4   9   1      854.27      820.17     61.22 o 
  -3   9   1     2050.53     1994.31     85.80 o 
  -2   9   1     1203.50     1285.31     68.74 o 
  -1   9   1     1738.92     1956.51    125.74 o 
   0   9   1      225.42      330.49     68.36 o 
   1   9   1      153.89      210.94     63.46 o 
   2   9   1        0.95        0.00     39.85 o 
   3   9   1       40.65       31.67     48.50 o 
   4   9   1       29.98       11.69     48.26 o 
  -8  10   1      159.43      131.70     67.90 o 
  -7  10   1        7.07        0.00     40.43 o 
  -6  10   1       73.97       42.30     44.64 o 
  -5  10   1      117.76      161.85     59.37 o 
  -4  10   1      109.23       85.54     43.36 o 
  -3  10   1        8.54       48.50     39.62 o 
  -2  10   1     1534.41     1697.45     82.11 o 
  -1  10   1     1285.47     1288.29    111.37 o 
   0  10   1     1072.94     1274.85    115.23 o 
   1  10   1     1282.15     1550.30    130.77 o 
   2  10   1      400.33      600.67     99.68 o 
   3  10   1      188.07      246.23     79.00 o 
  -7  11   1      607.74      613.29    104.24 o 
  -6  11   1      287.92      364.14     82.97 o 
  -5  11   1       13.77        0.00     40.79 o 
  -4  11   1       50.17       64.62     50.13 o 
  -3  11   1      232.59      259.90     70.82 o 
  -2  11   1       46.99       71.99     48.50 o 
  -1  11   1       42.18       54.69     49.90 o 
   0  11   1      317.68      425.61     88.93 o 
   1  11   1      368.24      447.35     94.78 o 
   2  11   1      416.33      692.88    116.04 o 
  -6  12   1     1027.40      892.48    121.54 o 
  -5  12   1      667.36      607.68    102.37 o 
  -4  12   1      279.54      196.91     71.52 o 
  -3  12   1       49.18       70.35     53.99 o 
  -2  12   1        2.45        0.00     41.60 o 
  -1  12   1        3.84       32.14     49.90 o 
   0  12   1       32.58       16.83     54.69 o 
   2 -13   2       53.17       66.38     57.61 o 
   3 -13   2      110.54      139.07     62.52 o 
   4 -13   2      518.67      542.36    101.90 o 
  -1 -12   2      346.83      299.87     86.36 o 
   0 -12   2        8.12        0.00     41.14 o 
   1 -12   2       51.83       21.39     48.73 o 
   2 -12   2       19.54       21.85     43.82 o 
   3 -12   2       98.40      114.88     59.25 o 
   4 -12   2       92.20       64.86     53.99 o 
   5 -12   2      330.44      381.91     87.53 o 
   6 -12   2      292.83      252.77     80.52 o 
  -2 -11   2      565.79      835.57    115.11 o 
  -1 -11   2     1187.73     1302.08    123.99 o 
   0 -11   2      551.00      727.35    101.44 o 
   1 -11   2     1255.99     1294.14    116.28 o 
   2 -11   2        1.07       16.24     39.73 o 
   3 -11   2       53.09        3.39     35.53 o 
   4 -11   2       43.58       15.19     42.65 o 
   5 -11   2       38.91       42.65     47.33 o 
   6 -11   2       16.56       13.44     47.56 o 
   7 -11   2      257.25      338.20     85.89 o 
  -3 -10   2       24.58       61.59     53.87 o 
  -2 -10   2      262.22      321.14     74.79 o 
  -1 -10   2      442.57      462.78     84.49 o 
   0 -10   2      733.28      723.38     94.42 o 
   1 -10   2     1486.17     1671.95    120.60 o 
   2 -10   2      389.00      452.14     76.31 o 
   3 -10   2      671.22      649.76     87.06 o 
   4 -10   2      732.89      727.94     86.95 o 
   5 -10   2       21.51       26.76     40.67 o 
   6 -10   2       74.17       35.64     45.11 o 
   7 -10   2       21.53       90.45     57.50 o 
   8 -10   2       43.67       94.19     64.27 o 
  -4  -9   2       28.33       15.10     31.73 o 
  -3  -9   2      120.92      127.42     38.41 o 
  -2  -9   2       10.07        0.00     23.35 o 
  -1  -9   2      110.92      129.48     50.72 o 
   0  -9   2      316.47      323.12     64.74 o 
   1  -9   2      257.38      285.50     60.77 o 
   2  -9   2     1189.59     1116.04     91.85 o 
   3  -9   2     1861.32     1625.67    110.55 o 
   4  -9   2     2268.64     2166.05    129.60 o 
   5  -9   2      938.16      975.45     96.88 o 
   6  -9   2      693.35      656.53     91.27 o 
   7  -9   2        0.82        0.00     43.59 o 
   8  -9   2       19.72       43.94     51.65 o 
   9  -9   2       48.98       52.12     57.26 o 
  -5  -8   2     1020.89     1404.69     91.23 o 
  -4  -8   2      198.79      232.32     45.63 o 
  -3  -8   2       35.73       66.20     30.99 o 
  -2  -8   2       48.20       72.79     27.73 o 
  -1  -8   2      291.73      143.98    166.47 o 
   0  -8   2       17.70       22.91     19.82 o 
   1  -8   2       24.96       14.12     18.30 o 
   2  -8   2        1.36        0.00     24.42 o 
   3  -8   2      854.19      836.74     77.60 o 
   4  -8   2     2349.94     2520.02    130.42 o 
   5  -8   2     2704.47     2777.12    142.92 o 
   6  -8   2     2707.10     2843.73    152.97 o 
   7  -8   2      445.85      505.90     85.54 o 
   8  -8   2      158.24      169.10     68.95 o 
   9  -8   2       46.92       25.01     56.68 o 
  -6  -7   2       69.62       32.40     32.01 o 
  -5  -7   2     1169.23     1510.28    152.27 o 
  -4  -7   2      655.74      755.39     61.78 o 
  -3  -7   2     1887.58     2137.24     88.75 o 
  -2  -7   2      775.46      797.18     81.39 o 
  -1  -7   2      871.82      787.67    114.06 o 
   0  -7   2       13.50       11.40     16.39 o 
   1  -7   2      114.48      101.56     22.23 o 
   2  -7   2      136.86      131.24     29.04 o 
   3  -7   2        9.07       27.14     16.43 o 
   4  -7   2        4.60        2.08     15.98 o 
   5  -7   2     1408.16     1475.74    101.67 o 
   6  -7   2     2079.59     2135.31    128.43 o 
   7  -7   2     1474.57     1540.60    121.07 o 
  -7  -6   2       57.72        0.00     42.30 o 
  -6  -6   2       87.42       71.48     73.51 o 
  -5  -6   2       85.54      105.06     50.13 o 
  -4  -6   2      297.92      319.50     44.52 o 
  -3  -6   2     1718.33     1651.86    173.54 o 
  -2  -6   2     1297.48     1256.38     64.57 o 
  -1  -6   2     6615.25     6558.82    642.28 o 
   0  -6   2     2594.21     1274.45   1258.61 o 
   1  -6   2     2207.17     1970.53    152.21 o 
   2  -6   2      685.18      681.54     78.18 o 
   3  -6   2       70.12      107.26     30.44 o 
   4  -6   2       82.33       68.33     19.95 o 
   5  -6   2        8.12       10.77     17.80 o 
   6  -6   2        5.98        6.19     34.01 o 
   7  -6   2      189.43      238.98     62.29 o 
   8  -6   2      515.61      374.78     77.01 o 
  -7  -5   2        8.05       26.39     31.30 o 
  -6  -5   2       12.11       19.64     29.51 o 
  -5  -5   2       74.25       68.86     29.48 o 
  -4  -5   2        7.36        1.00     19.52 o 
  -3  -5   2       16.44       25.53     20.07 o 
  -2  -5   2     1203.48     1214.86     54.98 o 
  -1  -5   2     2981.45     2570.73    284.74 o 
   0  -5   2     1859.44     1702.97    159.87 o 
   1  -5   2     3231.33     3246.03     68.63 o 
   2  -5   2     5072.54     5473.67    304.66 o 
   3  -5   2     1765.20     1786.07     99.22 o 
   4  -5   2      542.32      549.23     39.97 o 
   5  -5   2       16.73        5.03     25.83 o 
   6  -5   2       22.05       23.96     34.36 o 
   7  -5   2      248.84      310.62     66.61 o 
   8  -5   2      190.11      164.66     59.02 o 
   9  -5   2      150.12      115.58     58.43 o 
  -8  -4   2      378.98      341.94     82.50 o 
  -7  -4   2      582.13      558.66     81.63 o 
  -6  -4   2      700.26      547.42     71.46 o 
  -5  -4   2       85.56      136.91     32.53 o 
  -4  -4   2       95.07       86.71     25.76 o 
  -3  -4   2      237.73      244.05     47.45 o 
  -2  -4   2      181.89      227.78     39.44 o 
  -1  -4   2     1287.63     1304.33    112.36 o 
   0  -4   2     2145.61     2057.71     93.37 o 
   1  -4   2     5859.61     2525.12   3064.49 o 
   2  -4   2     4183.19     4545.25    113.82 o 
   3  -4   2     8293.56     5081.01   1664.47 o 
   4  -4   2     6338.84     6460.16    163.96 o 
   5  -4   2     1240.42     1252.77     83.67 o 
   6  -4   2      642.08      702.34     74.21 o 
   7  -4   2       28.95       28.98     39.03 o 
   8  -4   2       16.45       55.98     43.71 o 
   9  -4   2        6.39       18.46     41.60 o 
  -8  -3   2      147.84      162.56     59.83 o 
  -7  -3   2     1573.75     1547.74    416.73 o 
  -6  -3   2     1858.94     1677.24    447.70 o 
  -5  -3   2     1667.01     1522.66    221.92 o 
  -4  -3   2     2001.98     1771.76    194.11 o 
  -3  -3   2      260.44      241.53     28.52 o 
  -2  -3   2     1040.65      993.27     61.24 o 
  -1  -3   2       12.66        5.84     10.17 o 
   0  -3   2     2775.78     2903.78     94.31 o 
   1  -3   2      289.61      362.43     27.35 o 
   2  -3   2       87.40       78.70     13.58 o 
   3  -3   2     2969.62     3149.68     98.87 o 
   4  -3   2     5823.19     6249.11    157.06 o 
   5  -3   2     3112.71     3263.50    129.25 o 
   6  -3   2     1556.19     1839.77    110.20 o 
   7  -3   2     2284.10     2725.47    145.73 o 
   8  -3   2      198.77      328.27     71.64 o 
   9  -3   2       60.12       57.61     48.38 o 
  -9  -2   2       48.26       87.18     53.64 o 
  -8  -2   2       48.89       46.98     43.82 o 
  -7  -2   2      349.49      323.09     91.62 o 
  -6  -2   2      765.72      689.14    186.10 o 
  -5  -2   2     1813.02     1609.78    170.15 o 
  -4  -2   2     4894.18     3968.98    542.01 o 
  -3  -2   2     5648.50     4958.49    116.92 o 
  -2  -2   2     6238.79     5305.17    233.18 o 
  -1  -2   2     1333.52     1249.61     97.46 o 
   0  -2   2      184.06      164.21     13.92 o 
   1  -2   2      832.02      911.72     27.65 o 
   3  -2   2      515.78      540.37     44.64 o 
   4  -2   2        3.85        0.00     19.75 o 
   5  -2   2      387.18      401.77     54.81 o 
   6  -2   2     2711.04     3041.00    139.77 o 
   7  -2   2     1875.52     2437.52    139.42 o 
   8  -2   2      876.24     1064.38    104.83 o 
   9  -2   2      723.70      975.57    111.95 o 
  -9  -1   2       39.37        0.00     38.45 o 
  -8  -1   2       97.23       59.25     43.82 o 
  -7  -1   2       27.73       21.39     25.13 o 
  -6  -1   2       86.77       94.76     28.12 o 
  -5  -1   2      299.80      288.90     34.24 o 
  -4  -1   2      255.77      243.27     28.01 o 
  -3  -1   2     4580.17     4386.69    115.56 o 
  -2  -1   2    14898.43    12006.18    685.77 o 
  -1  -1   2      648.27      689.61     37.92 o 
   0  -1   2    10959.08    12556.29    132.05 o 
   1  -1   2      841.89      982.16     25.89 o 
   2  -1   2     3297.48     3779.10     85.78 o 
   3  -1   2      202.57      214.79     31.32 o 
   4  -1   2      519.51      493.63     49.67 o 
   5  -1   2      324.45      210.00     43.36 o 
   6  -1   2       92.00      133.34     43.82 o 
   7  -1   2      161.32      115.93     46.63 o 
   8  -1   2      381.79      249.38     65.56 o 
   9  -1   2      545.79      540.26     93.14 o 
  -9   0   2      133.61      139.30     62.52 o 
  -8   0   2      118.41      105.41     45.93 o 
  -7   0   2       55.49       93.84     41.14 o 
  -6   0   2       93.19       88.33     26.85 o 
  -5   0   2       98.81       91.98     23.54 o 
  -4   0   2       14.06       25.89     11.36 o 
  -3   0   2      141.93      150.54     17.27 o 
  -2   0   2        2.38        4.67      4.22 o 
  -1   0   2     4276.70     4627.53    497.79 o 
   0   0   2     8667.55    10590.43    111.60 o 
   1   0   2    14484.84    14820.15    138.60 o 
   2   0   2     3223.40     2887.91     79.23 o 
   3   0   2      758.15      495.96     44.06 o 
   4   0   2      572.15      420.59     48.38 o 
   5   0   2      337.76      230.45     46.28 o 
   6   0   2      177.72      149.47     44.29 o 
   7   0   2       71.72       41.72     38.45 o 
   8   0   2        2.40        6.31     35.99 o 
   9   0   2       78.29       71.75     52.47 o 
  -9   1   2      571.54      833.93    110.90 o 
  -8   1   2     1470.85     1901.00    134.63 o 
  -7   1   2     1479.58     1921.69    124.34 o 
  -6   1   2     1309.14     1432.89     67.93 o 
  -5   1   2      996.87     1131.09     54.55 o 
  -4   1   2        6.31        8.13     10.30 o 
  -3   1   2      191.28      205.65     16.50 o 
  -2   1   2       27.61       38.94      8.41 o 
  -1   1   2      572.10      603.16     47.15 o 
   0   1   2    12153.66    13731.73    824.00 o 
   1   1   2     3636.53     3924.71     82.27 o 
   2   1   2     5581.18     5416.34    117.56 o 
   3   1   2     7475.32     6092.28    146.78 o 
   4   1   2     2829.18     2024.18     98.87 o 
   5   1   2     3505.68     2806.57    128.90 o 
   6   1   2      501.79      405.98     64.62 o 
   7   1   2        0.51        0.00     31.09 o 
   8   1   2        6.84        1.87     37.51 o 
   9   1   2        2.08       16.36     46.04 o 
  -9   2   2       59.56       83.32     51.77 o 
  -8   2   2     1646.04     2335.96    145.03 o 
  -7   2   2      687.32      841.53     85.78 o 
  -6   2   2     3783.46     4500.38    163.61 o 
  -5   2   2     7177.57     7737.68    552.28 o 
  -4   2   2     3258.74     3187.88    200.11 o 
  -3   2   2      710.39      748.49     48.89 o 
  -2   2   2     1719.75     1658.99     95.39 o 
  -1   2   2     1009.82     1155.65    244.01 o 
   0   2   2      969.41      831.12    126.27 o 
   1   2   2      680.86      705.15     43.59 o 
   2   2   2      857.99      772.93     52.47 o 
   3   2   2      415.24      382.72     44.76 o 
   4   2   2     2403.62     2271.81    109.73 o 
   5   2   2     3421.10     2726.52    133.46 o 
   6   2   2     1520.36      929.06     91.15 o 
   7   2   2      404.58      280.12     69.07 o 
   8   2   2      332.44      224.61     69.65 o 
  -9   3   2       31.92       52.24     46.04 o 
  -8   3   2       83.97      115.46     50.84 o 
  -7   3   2       64.50      126.91     48.61 o 
  -6   3   2     1231.09     1421.16     97.11 o 
  -5   3   2     3880.00     3852.71    474.81 o 
  -4   3   2     7763.11     7633.87   1021.09 o 
  -3   3   2     3829.91     3600.46    431.22 o 
  -2   3   2     6170.17     6068.97   1058.54 o 
  -1   3   2    12451.53    11973.09   1774.44 o 
   0   3   2       51.79       84.58     25.18 o 
   1   3   2       20.37       36.22     11.92 o 
   2   3   2      405.98      399.90     44.64 o 
   3   3   2       66.63       91.74     30.85 o 
   5   3   2      313.42      406.68     65.68 o 
   6   3   2      486.43      374.19     71.17 o 
   7   3   2      724.44      510.46     85.66 o 
   8   3   2      470.89      357.72     82.15 o 
 -10   4   2      101.30      116.04     60.53 o 
  -9   4   2      117.37      157.30     61.70 o 
  -8   4   2       72.75       52.12     43.59 o 
  -7   4   2      237.44      209.18     57.15 o 
  -6   4   2       19.71       33.89     31.55 o 
  -5   4   2      287.78      335.75     66.03 o 
  -4   4   2      524.80      506.03     38.21 o 
  -3   4   2     1996.11     2064.78    298.58 o 
  -2   4   2     7966.49     8331.33   1333.87 o 
  -1   4   2    15634.67    15266.41   2083.13 o 
   0   4   2      782.02      737.60     74.32 o 
   1   4   2     4222.28     4004.71    307.06 o 
   2   4   2      108.47       97.25     18.60 o 
   3   4   2       24.98       24.77     26.41 o 
   4   4   2       29.15        0.00     28.98 o 
   5   4   2       90.14        0.00     27.58 o 
   6   4   2        3.49        6.08     36.34 o 
   7   4   2       98.42      100.03     57.38 o 
  -9   5   2      558.43      635.97     97.23 o 
  -8   5   2       82.10      122.00     55.39 o 
  -7   5   2      112.93      157.65     53.76 o 
  -6   5   2        5.52        0.00     19.67 o 
  -5   5   2      233.38      227.13     34.62 o 
  -4   5   2       47.15       30.37     19.35 o 
  -3   5   2      338.10      389.63     34.16 o 
  -2   5   2     5822.70     5685.37    524.83 o 
  -1   5   2     3214.79     3350.96    280.53 o 
   0   5   2     5799.00     5747.83    552.53 o 
   1   5   2     2501.16     2418.26    176.11 o 
   2   5   2     1195.95     1271.80     49.93 o 
   3   5   2     2051.75     2342.04    124.69 o 
   4   5   2       24.99       64.39     41.02 o 
   6   5   2       12.62        0.93     39.15 o 
   7   5   2       14.22        0.00     43.82 o 
  -9   6   2      390.30      456.58     89.28 o 
  -8   6   2     1154.29     1315.40    116.98 o 
  -7   6   2     2194.47     2314.46    140.47 o 
  -6   6   2      708.50      627.98     80.46 o 
  -5   6   2       80.14       70.58     26.61 o 
  -4   6   2      209.37      213.70     33.44 o 
  -3   6   2      593.03      634.22     98.92 o 
  -2   6   2      487.18      499.59     38.12 o 
  -1   6   2      388.67      375.28     34.88 o 
   0   6   2      498.34      475.08     36.09 o 
   1   6   2      813.70      802.74     44.08 o 
   2   6   2      997.68     1057.61     88.23 o 
   3   6   2     1167.14     1297.52    102.61 o 
   4   6   2      943.43     1088.11    103.07 o 
   5   6   2       50.95       44.41     49.78 o 
   6   6   2      182.48       22.67     48.38 o 
  -9   7   2       13.99        0.00     53.29 o 
  -8   7   2      118.17      152.39     64.86 o 
  -7   7   2     2380.07     2603.58    151.80 o 
  -6   7   2     1246.58     1244.91     72.73 o 
  -5   7   2     2582.13     2549.20    243.48 o 
  -4   7   2      845.08      786.85    112.01 o 
  -3   7   2      392.55      442.54     42.47 o 
  -2   7   2       83.72       85.05     24.79 o 
  -1   7   2      620.25      674.45     45.02 o 
   0   7   2       23.51       24.50     17.74 o 
   1   7   2      155.31      174.48     49.90 o 
   2   7   2        3.40        0.00     28.16 o 
   3   7   2      274.28      315.06     69.88 o 
   4   7   2      271.45      380.85     80.99 o 
   5   7   2      852.64     1428.18    133.11 o 
  -9   8   2      320.75      409.02     94.89 o 
  -8   8   2        8.61        8.76     43.36 o 
  -7   8   2       66.84      108.68     53.41 o 
  -6   8   2      459.58      518.40     80.28 o 
  -5   8   2     2209.91     2059.76    132.23 o 
  -4   8   2     1270.66     1288.21     71.06 o 
  -3   8   2     8474.77     8105.10    160.23 o 
  -2   8   2      559.02      542.28     47.83 o 
  -1   8   2      923.65      971.02     56.97 o 
   0   8   2      538.79      566.90     76.43 o 
   1   8   2        5.91       24.19     36.46 o 
   2   8   2       12.30       21.74     37.16 o 
   3   8   2       20.11       15.78     42.77 o 
   4   8   2        8.43        0.00     41.84 o 
   5   8   2      234.08      312.96     89.75 o 
  -8   9   2        4.72        0.00     45.23 o 
  -7   9   2      145.28      103.66     54.57 o 
  -6   9   2        9.84       19.28     36.34 o 
  -5   9   2       58.94       83.80     34.21 o 
  -4   9   2     1156.49     1116.71     80.40 o 
  -3   9   2     1067.76     1122.33     69.12 o 
  -2   9   2     1123.42     1220.28     69.78 o 
  -1   9   2     1641.74     1698.01    119.43 o 
   0   9   2     1331.87     1565.72    118.97 o 
   1   9   2      815.61      887.34     99.22 o 
   2   9   2        7.46       23.37     42.30 o 
   3   9   2       10.65        0.00     46.51 o 
   4   9   2        1.71        0.00     48.03 o 
  -8  10   2      332.25      346.96     90.45 o 
  -7  10   2        0.55        0.00     40.20 o 
  -6  10   2        4.01        0.00     36.93 o 
  -5  10   2       44.62       26.51     31.14 o 
  -4  10   2       74.70       46.78     31.26 o 
  -3  10   2       59.19       55.18     32.96 o 
  -2  10   2      185.96      151.59     39.86 o 
  -1  10   2      819.10     1007.35    102.72 o 
   0  10   2     1151.32     1320.55    119.32 o 
   1  10   2      729.40      911.53    107.63 o 
   2  10   2      482.52      621.01    104.01 o 
   3  10   2       67.89       79.58     63.92 o 
  -7  11   2      284.18      254.76     81.22 o 
  -6  11   2      468.76      405.40     89.17 o 
  -5  11   2       89.65      124.22     56.68 o 
  -4  11   2       21.58       28.77     32.96 o 
  -3  11   2      290.46      276.80     49.53 o 
  -2  11   2       28.02       61.47     45.23 o 
  -1  11   2        5.95       26.06     42.19 o 
   0  11   2      108.33      141.52     61.94 o 
   1  11   2      347.22      479.14     98.98 o 
  -5  12   2     1265.21     1396.51    134.51 o 
  -4  12   2      190.92      234.78     74.09 o 
  -3  12   2       36.00       57.73     50.13 o 
  -2  12   2       47.08       61.94     52.35 o 
  -1  12   2        7.61        0.00     44.29 o 
   2 -13   3       69.31       20.57     50.48 o 
   3 -13   3      174.65      205.09     74.21 o 
   4 -13   3      124.25       99.80     62.99 o 
   5 -13   3      892.98      846.32    120.02 o 
  -1 -12   3      228.26      207.78     77.36 o 
   0 -12   3      171.83      127.15     63.34 o 
   1 -12   3        1.42        0.00     47.10 o 
   2 -12   3       45.36       71.17     51.19 o 
   3 -12   3       71.92       16.71     42.07 o 
   4 -12   3      188.49      189.55     67.20 o 
   5 -12   3       88.11       60.77     51.30 o 
   6 -12   3      401.30      375.36     88.93 o 
  -2 -11   3      452.35      534.65     98.16 o 
  -1 -11   3      912.67     1254.17    120.95 o 
   0 -11   3      701.17      785.90     96.06 o 
   1 -11   3     1075.54     1115.92    108.57 o 
   2 -11   3      120.24       88.70     51.65 o 
   3 -11   3       10.47        2.92     38.56 o 
   4 -11   3      626.71      662.96     94.42 o 
   5 -11   3       90.90      106.23     54.57 o 
   6 -11   3       34.29       48.61     52.00 o 
   7 -11   3      112.18       97.46     61.24 o 
  -3 -10   3        1.66        2.10     43.47 o 
  -2 -10   3        6.47        0.00     36.69 o 
  -1 -10   3      339.39      383.08     77.71 o 
   0 -10   3     1513.74     1656.99    122.82 o 
   1 -10   3      987.30     1065.20     98.98 o 
   2 -10   3     2589.62     2693.45    146.66 o 
   3 -10   3      689.34      777.02     86.24 o 
   4 -10   3      110.98      141.64     53.17 o 
   5 -10   3       42.31       37.75     44.99 o 
   6 -10   3       78.00       57.96     52.24 o 
   7 -10   3       33.38       28.05     52.35 o 
   8 -10   3       31.43       52.82     58.78 o 
  -4  -9   3       73.74       84.00     38.36 o 
  -3  -9   3        4.80        0.06     27.95 o 
  -2  -9   3        6.15        0.00     24.25 o 
  -1  -9   3       85.36       78.97     29.42 o 
   0  -9   3        2.77        4.64     22.54 o 
   1  -9   3      555.75      624.63     73.97 o 
   2  -9   3     1248.28     1168.51     93.37 o 
   3  -9   3     2099.01     2072.67    122.36 o 
   4  -9   3     2572.06     2549.94    138.13 o 
   5  -9   3      951.28      908.49     95.13 o 
   6  -9   3     1226.44     1147.01    107.28 o 
   7  -9   3      163.12      222.97     70.12 o 
   8  -9   3      120.64      136.96     67.20 o 
   9  -9   3       19.30        5.84     55.74 o 
  -5  -8   3     1157.06     1683.29     98.00 o 
  -4  -8   3      752.07      877.94     70.27 o 
  -3  -8   3      518.79      544.93     79.64 o 
  -2  -8   3      364.12      399.32     46.96 o 
  -1  -8   3       34.66       36.46     22.79 o 
   0  -8   3        8.18        9.75     14.06 o 
   1  -8   3       52.90       60.95     22.84 o 
   2  -8   3        7.34        3.20     17.53 o 
   3  -8   3      454.12      456.24     39.68 o 
   4  -8   3     1288.59     1459.73    101.32 o 
   5  -8   3     2118.38     2260.82    129.48 o 
   6  -8   3     1931.21     2239.55    137.43 o 
   7  -8   3     1446.21     1482.17    122.36 o 
   8  -8   3      792.59      740.67    105.53 o 
   9  -8   3      150.23      146.78     71.05 o 
  -6  -7   3      239.30      231.22    163.84 o 
  -5  -7   3      399.45      499.70     84.14 o 
  -4  -7   3      793.19     1011.30     69.08 o 
  -3  -7   3     3493.00     3802.35    234.43 o 
  -2  -7   3     1323.18     1362.22    119.49 o 
  -1  -7   3      932.51      836.23     66.73 o 
   0  -7   3      156.71      140.65     26.90 o 
   1  -7   3       41.90       34.19     25.53 o 
   2  -7   3      606.66      510.44     37.09 o 
   3  -7   3      100.66      101.16     22.58 o 
   4  -7   3        7.84        0.00     17.02 o 
   5  -7   3      168.73      154.76     30.51 o 
   6  -7   3      395.22      380.94     65.79 o 
   7  -7   3     1623.29     1755.86    127.50 o 
   9  -7   3      563.77      407.62     84.84 o 
  -7  -6   3       14.45        0.00     44.88 o 
  -6  -6   3        4.48        7.01     28.83 o 
  -5  -6   3        5.28        0.00     23.76 o 
  -4  -6   3       67.39       62.27     29.69 o 
  -3  -6   3     1493.43     1433.07     69.46 o 
  -2  -6   3     2602.37     2503.59    333.12 o 
  -1  -6   3     3941.55     3648.93    408.55 o 
   0  -6   3     7706.70     7618.79    453.48 o 
   1  -6   3     4037.56     3819.42    124.11 o 
   2  -6   3     1118.05     1027.50    140.00 o 
   3  -6   3        6.14        8.34     14.47 o 
   4  -6   3       50.92        9.61     22.38 o 
   5  -6   3       26.14       24.81     19.84 o 
   6  -6   3      115.06      120.02     30.65 o 
   7  -6   3       80.33      106.46     49.90 o 
   8  -6   3      367.99      373.84     78.06 o 
   9  -6   3      465.44      397.22     81.57 o 
  -7  -5   3      125.65      109.15     40.49 o 
  -6  -5   3       52.64       65.63     30.55 o 
  -5  -5   3      117.64       36.34     33.95 o 
  -4  -5   3       71.46       73.14     27.85 o 
  -3  -5   3        5.21       13.42     18.46 o 
  -2  -5   3        1.02        4.43     14.77 o 
  -1  -5   3     1419.72     1315.69    138.25 o 
   0  -5   3     3961.86     3876.49    244.13 o 
   1  -5   3     9379.95     9510.34    120.56 o 
   2  -5   3     3825.96     4131.46    140.29 o 
   3  -5   3     5901.77     5998.69    343.75 o 
   4  -5   3     1409.89     1412.98     57.48 o 
   5  -5   3        0.61       60.89     32.60 o 
   6  -5   3       10.91        0.00     30.97 o 
   7  -5   3      365.53      398.62     71.87 o 
   8  -5   3        3.88       32.25     42.89 o 
   9  -5   3        1.83       31.79     46.63 o 
  -8  -4   3      457.86      509.85    183.36 o 
  -7  -4   3      581.68      603.49    154.20 o 
  -6  -4   3      651.22      633.88    153.27 o 
  -5  -4   3      361.20      307.14     55.39 o 
  -4  -4   3      229.63      209.70     34.65 o 
  -3  -4   3      240.20      291.40     33.26 o 
  -2  -4   3      263.11      282.89     29.00 o 
  -1  -4   3      286.93      266.40     25.37 o 
   0  -4   3      802.72      890.30     37.12 o 
   1  -4   3     1571.80     1646.64     47.41 o 
   2  -4   3     4626.29     5064.11    238.05 o 
   3  -4   3     3236.42     3238.16    160.63 o 
   4  -4   3     2040.79     1994.73     93.72 o 
   5  -4   3     3333.68     3272.27    131.12 o 
   6  -4   3      354.09      469.90     67.43 o 
   7  -4   3      315.00      375.48     68.95 o 
   8  -4   3        6.28        0.00     38.80 o 
   9  -4   3       85.19       67.66     49.08 o 
  -8  -3   3      181.61      166.58     45.69 o 
  -7  -3   3      341.89      305.35     50.12 o 
  -6  -3   3     1180.37     1077.50    322.25 o 
  -5  -3   3     1437.42     1242.86    135.79 o 
  -4  -3   3     2887.80     2412.39    400.96 o 
  -3  -3   3      262.79      272.65     29.54 o 
  -2  -3   3      236.86      188.50     22.55 o 
  -1  -3   3       27.17       25.40     11.69 o 
   0  -3   3      265.34      314.96     21.26 o 
   1  -3   3     1025.34     1167.17     64.74 o 
   2  -3   3      903.56      921.71     36.01 o 
   3  -3   3      937.16      922.40     57.15 o 
   4  -3   3       61.14       43.01     25.94 o 
   5  -3   3     1152.13     1369.75     88.23 o 
   6  -3   3     1881.88     2050.35    116.28 o 
   7  -3   3      810.65      834.16     88.93 o 
   8  -3   3      538.20      648.70     91.85 o 
   9  -3   3       90.29      141.29     60.65 o 
  -8  -2   3       20.75       12.38     29.18 o 
  -7  -2   3       24.56       39.31     28.40 o 
  -6  -2   3       41.24       37.31     23.87 o 
  -5  -2   3     2469.71     2206.31    299.87 o 
  -4  -2   3     2049.88     1812.19    107.78 o 
  -3  -2   3     3581.07     3052.04     64.83 o 
  -2  -2   3    10619.71     9301.06    560.34 o 
  -1  -2   3       43.96       75.28     12.05 o 
   0  -2   3     5257.22     5197.60     60.23 o 
   1  -2   3      172.15      163.55     15.04 o 
   2  -2   3      798.73      877.99     51.30 o 
   3  -2   3       10.29        9.35     17.06 o 
   4  -2   3     1111.23     1180.66     73.62 o 
   5  -2   3      329.75      293.21     48.73 o 
   6  -2   3      987.68      964.70     81.92 o 
   7  -2   3     1740.64     2239.32    136.03 o 
   8  -2   3     1006.30     1049.07    103.89 o 
   9  -2   3      602.29      692.99    102.49 o 
  -9  -1   3       98.77       61.12     51.54 o 
  -8  -1   3       26.65       20.80     37.51 o 
  -7  -1   3       86.72      120.36     34.23 o 
  -6  -1   3      305.61      224.14     71.23 o 
  -5  -1   3       50.65       67.40     22.44 o 
  -4  -1   3       37.16       24.32     11.86 o 
  -3  -1   3     6372.23     5564.51    331.30 o 
  -2  -1   3     5586.00     4769.29    100.05 o 
  -1  -1   3    34845.04    33895.35    441.51 o 
   0  -1   3     5480.96     5813.33    104.71 o 
   1  -1   3     7230.70     8450.96     78.66 o 
   2  -1   3    13526.36    13858.49    167.11 o 
   3  -1   3       39.30       14.61     16.13 o 
   4  -1   3      121.48      130.07     31.55 o 
   5  -1   3      209.16      178.92     41.95 o 
   6  -1   3        3.68        8.76     28.63 o 
   7  -1   3      271.44      331.31     65.44 o 
   8  -1   3      322.80      270.07     67.66 o 
   9  -1   3      600.30      414.75     86.13 o 
  -9   0   3      873.14     1253.47    125.51 o 
  -8   0   3      665.04      776.67     95.36 o 
  -7   0   3      153.44      200.23     38.63 o 
  -6   0   3        5.39        8.01     19.43 o 
  -5   0   3      167.31      148.43     20.96 o 
  -4   0   3       69.58       78.41     14.90 o 
  -3   0   3     1334.56      871.07    405.00 o 
  -2   0   3      107.57      121.60     18.08 o 
  -1   0   3      960.40      979.92     68.87 o 
   0   0   3     4306.29     5489.97     96.29 o 
   1   0   3     9420.54     8972.82    111.02 o 
   2   0   3     9183.55     8588.81    139.42 o 
   3   0   3     3078.77     2426.77     90.80 o 
   4   0   3      102.69       41.49     24.66 o 
   5   0   3      125.82       62.64     31.32 o 
   6   0   3        6.81       33.42     29.92 o 
   7   0   3        6.03       32.14     37.86 o 
   8   0   3        2.17       11.92     39.73 o 
   9   0   3       38.39        8.65     45.58 o 
  -9   1   3      270.44      327.92     80.17 o 
  -8   1   3     2126.89     2637.94    155.08 o 
  -7   1   3      849.09      912.63     62.94 o 
  -6   1   3     2055.47     2220.38     84.32 o 
  -5   1   3      192.49      177.61     22.34 o 
  -4   1   3       91.94      104.09     16.47 o 
  -3   1   3      916.05      845.47    108.91 o 
  -2   1   3       37.48       35.15      8.89 o 
  -1   1   3       13.41       13.67      6.55 o 
   0   1   3     1272.29     1369.70     42.42 o 
   1   1   3     1852.77        0.00      4.21 o 
   2   1   3     2769.30     2701.98     86.36 o 
   3   1   3     2075.04     1894.81     86.01 o 
   4   1   3     3600.59     2370.09    109.03 o 
   5   1   3     1341.22     1005.37     82.50 o 
   6   1   3      460.55      268.78     57.03 o 
   7   1   3        1.12        0.00     29.45 o 
   8   1   3       68.61       34.71     46.51 o 
  -9   2   3       82.45       55.98     50.02 o 
  -8   2   3      320.17      469.79     79.35 o 
  -7   2   3     1447.08     1725.83    114.76 o 
  -6   2   3     2582.56     2759.83    129.71 o 
  -5   2   3     1021.28      952.84     93.34 o 
  -4   2   3     5824.19     5793.50    427.70 o 
  -3   2   3     1230.61     1095.52     90.50 o 
  -2   2   3        0.83        0.68      5.04 o 
  -1   2   3     2226.12     2009.79    403.33 o 
   0   2   3      190.49       84.42    117.33 o 
   1   2   3       35.61       52.24     18.23 o 
   2   2   3       29.07       40.08     20.10 o 
   3   2   3      425.50      471.89     49.78 o 
   4   2   3     1879.61     1686.79     97.46 o 
   5   2   3     1623.46     1238.16     95.71 o 
   6   2   3      912.07      733.20     84.73 o 
   7   2   3      539.39      257.21     66.03 o 
   8   2   3      194.99       92.09     55.16 o 
  -9   3   3        4.02       33.19     45.81 o 
  -8   3   3       92.31      152.15     58.08 o 
  -7   3   3       70.21      107.98     47.33 o 
  -6   3   3      476.76      512.00     55.86 o 
  -5   3   3     2417.65     2491.76    178.40 o 
  -4   3   3     4352.08     4236.05    384.91 o 
  -3   3   3     7123.41     6904.41    641.12 o 
  -2   3   3     1093.58     1006.33    115.45 o 
  -1   3   3     3855.99     4016.03    353.50 o 
   0   3   3      474.39      472.76     44.93 o 
   1   3   3      249.04      303.61     38.33 o 
   2   3   3      659.37      733.20     58.31 o 
   3   3   3      129.56      171.32     39.85 o 
   5   3   3      381.98      390.44     67.66 o 
   6   3   3      214.01      228.47     63.34 o 
   7   3   3      657.48      427.95     82.50 o 
   8   3   3      290.37      186.05     72.34 o 
  -9   4   3      168.34      163.26     62.64 o 
  -8   4   3        4.21        0.00     36.11 o 
  -7   4   3       43.77       90.33     44.76 o 
  -6   4   3      165.45      164.89     33.94 o 
  -5   4   3       87.42      116.29     26.82 o 
  -4   4   3      383.91      391.29     52.12 o 
  -3   4   3     1694.34     1823.70    269.84 o 
  -2   4   3     1833.80     1667.55    313.37 o 
  -1   4   3     4339.98     4131.71    612.42 o 
   0   4   3     5754.50     5676.29    660.80 o 
   1   4   3     1431.81     1351.52    108.21 o 
   2   4   3      190.86      211.91     26.17 o 
   3   4   3      245.26      297.18     53.52 o 
   4   4   3      358.26      534.88     72.92 o 
   5   4   3        3.41        7.60     34.47 o 
   6   4   3       73.29       17.88     36.23 o 
   7   4   3       83.18      128.78     61.70 o 
  -9   5   3      816.22      860.46    105.29 o 
  -8   5   3      515.59      465.58     80.52 o 
  -7   5   3        0.95       13.92     26.22 o 
  -6   5   3        4.59       14.98     23.20 o 
  -5   5   3       75.05       50.91     24.19 o 
  -4   5   3      382.22      381.22     38.76 o 
  -3   5   3      463.29      507.48     70.41 o 
  -2   5   3       12.16       24.60     15.29 o 
  -1   5   3      914.51      875.27     66.03 o 
   0   5   3     2907.14     2733.50    151.57 o 
   1   5   3     2671.23     2813.59    188.79 o 
   2   5   3     2872.38     3181.58    235.01 o 
   3   5   3     1100.39     1306.99     98.52 o 
   4   5   3      495.30      674.65     82.04 o 
   5   5   3       28.05       17.18     38.10 o 
   6   5   3        2.02       12.15     42.42 o 
   7   5   3        2.86        0.00     40.90 o 
  -9   6   3     1171.72     1217.01    123.29 o 
  -8   6   3     1388.72     1759.72    133.46 o 
  -7   6   3     1279.25     1159.76    200.48 o 
  -6   6   3      821.02      721.16    122.06 o 
  -5   6   3      294.73      269.41     39.54 o 
  -4   6   3       34.38       31.25     21.62 o 
  -3   6   3      474.60      476.28     63.40 o 
  -2   6   3      415.02      396.61     36.69 o 
  -1   6   3        7.55        0.00     14.56 o 
   0   6   3      213.01      194.25     28.83 o 
   1   6   3      873.60      854.78     68.95 o 
   2   6   3     3939.59     4345.18    170.50 o 
   3   6   3     2090.99     2526.92    141.05 o 
   4   6   3      774.29      914.92     97.70 o 
   6   6   3      202.36       78.53     57.61 o 
  -9   7   3      187.07      273.34     79.82 o 
  -8   7   3      728.04      821.54    100.27 o 
  -7   7   3      933.86      950.61     88.58 o 
  -6   7   3     1981.72     1942.75    325.93 o 
  -5   7   3     2723.53     2605.07    350.53 o 
  -4   7   3      283.94      341.96     43.01 o 
  -3   7   3     1509.88     1436.74     68.16 o 
  -2   7   3        4.75       46.59     21.13 o 
  -1   7   3       44.42       75.01     24.33 o 
   0   7   3       34.00       58.91     22.59 o 
   1   7   3       33.56       27.81     33.42 o 
   2   7   3     1009.07     1143.73    100.97 o 
   3   7   3      498.76      631.88     89.98 o 
   4   7   3      256.32      252.89     72.45 o 
   5   7   3      552.07      787.54    113.24 o 
  -9   8   3       10.91        1.99     49.90 o 
  -8   8   3       62.73       46.04     50.72 o 
  -7   8   3       27.68       16.48     41.72 o 
  -6   8   3      418.33      423.82    126.21 o 
  -5   8   3     1076.47     1052.66    184.12 o 
  -4   8   3     1636.28     1491.15     76.80 o 
  -3   8   3     4473.22     4227.75    194.05 o 
  -2   8   3     2318.26     2373.54     89.61 o 
  -1   8   3      909.79      939.49     58.37 o 
   0   8   3        5.95        0.00     27.81 o 
   1   8   3       12.02       69.77     43.12 o 
   2   8   3       49.96       13.56     37.75 o 
   3   8   3        7.18       39.50     48.73 o 
   4   8   3        1.56       49.32     53.06 o 
  -8   9   3        9.74        0.00     42.77 o 
  -7   9   3       57.29       76.54     51.19 o 
  -6   9   3       88.97       45.27     33.88 o 
  -5   9   3      140.71      112.09     37.06 o 
  -4   9   3      371.55      348.35     84.14 o 
  -3   9   3     1304.36     1309.09     75.33 o 
  -2   9   3      802.46      845.22     61.82 o 
  -1   9   3     1735.50     1961.07    129.95 o 
   0   9   3      652.50      790.93     91.39 o 
   1   9   3      613.59      717.07     97.93 o 
   2   9   3      158.72      296.13     77.48 o 
   3   9   3       34.48      152.15     67.66 o 
  -7  10   3       22.25        4.32     39.97 o 
  -6  10   3        3.74        0.00     29.26 o 
  -5  10   3      453.91      421.58     95.77 o 
  -4  10   3        5.53        0.00     25.49 o 
  -3  10   3       27.41       51.82     33.63 o 
  -2  10   3       43.48       82.36     33.05 o 
  -1  10   3      482.64      443.61     83.56 o 
   0  10   3      754.73      823.65     99.10 o 
   1  10   3     1032.14     1226.71    123.06 o 
   2  10   3      463.73      549.95    102.02 o 
  -6  11   3      315.82      213.86     75.03 o 
  -5  11   3       54.37       79.29     38.26 o 
  -4  11   3      189.90      110.21     41.80 o 
  -3  11   3       88.34       86.39     40.20 o 
  -2  11   3      115.10      153.67     59.72 o 
  -1  11   3        4.64       14.84     46.63 o 
   0  11   3       89.34       83.21     58.78 o 
   1  11   3      337.44      473.53    102.02 o 
  -4  12   3      609.53      616.40     82.91 o 
  -3  12   3       11.83       48.15     52.24 o 
  -2  12   3       14.25        0.00     44.06 o 
   2 -13   4       23.36        9.12     50.37 o 
   3 -13   4       53.37       55.16     54.46 o 
   4 -13   4      131.13      129.95     63.22 o 
  -1 -12   4      286.38      231.86     79.00 o 
   0 -12   4       65.71      111.60     61.94 o 
   1 -12   4      137.80      212.22     70.47 o 
   2 -12   4        9.52       35.88     48.85 o 
   3 -12   4       32.06       49.08     44.64 o 
   4 -12   4        4.07        0.00     43.59 o 
   5 -12   4       27.13       54.11     51.07 o 
   6 -12   4        1.84        0.00     45.11 o 
  -2 -11   4      306.16      318.22     83.09 o 
  -1 -11   4      636.18      728.05    102.37 o 
   0 -11   4     1249.72     1351.51    120.72 o 
   1 -11   4      623.24      668.92     93.49 o 
   2 -11   4     1052.80      936.89     99.10 o 
   3 -11   4       37.81       20.45     39.97 o 
   4 -11   4       24.46       31.67     43.59 o 
   5 -11   4       32.05       90.57     53.76 o 
   6 -11   4      282.29      274.51     79.35 o 
   7 -11   4       90.39       89.17     62.99 o 
  -3 -10   4        3.46        0.72     29.73 o 
  -2 -10   4        0.62        0.00     26.39 o 
  -1 -10   4      522.25      552.76     87.18 o 
   0 -10   4     1127.76     1265.97    108.33 o 
   1 -10   4     2446.20     2627.65    144.79 o 
   2 -10   4     1855.79     2050.35    128.43 o 
   3 -10   4     1155.81     1129.71    100.15 o 
   4 -10   4     1819.21     1662.49    120.60 o 
   5 -10   4      102.08       62.17     49.32 o 
   6 -10   4        2.38        5.49     43.47 o 
   7 -10   4       63.90       65.21     53.29 o 
   8 -10   4      117.03      163.02     73.04 o 
  -4  -9   4      127.45      160.70     44.61 o 
  -3  -9   4       33.10       45.19     32.91 o 
  -2  -9   4       12.56        0.00     24.05 o 
  -1  -9   4        5.74        0.00     21.91 o 
   0  -9   4       14.17        6.08     21.50 o 
   1  -9   4      260.32      271.35     38.31 o 
   2  -9   4      554.75      561.56     94.83 o 
   3  -9   4     1510.54     1482.17    104.24 o 
   4  -9   4     2864.08     3042.28    149.23 o 
   5  -9   4      973.09     1047.44     99.33 o 
   6  -9   4      908.13      933.85     99.10 o 
   7  -9   4       69.10       20.92     44.06 o 
   8  -9   4       16.13       64.62     56.33 o 
  -5  -8   4      686.26      843.51    107.75 o 
  -4  -8   4      844.61      941.55     90.16 o 
  -3  -8   4      306.84      357.16     48.92 o 
  -2  -8   4      152.27      158.28     35.31 o 
  -1  -8   4      213.53      208.71     35.62 o 
   0  -8   4       15.72       12.49     20.76 o 
   1  -8   4       46.25       54.56     22.57 o 
   2  -8   4       64.00       39.90     41.02 o 
   3  -8   4      302.19      280.97     35.34 o 
   4  -8   4      555.67      578.24     46.97 o 
   5  -8   4     1028.13     1060.12     64.00 o 
   6  -8   4     2618.00     2872.95    153.21 o 
   7  -8   4      660.11      663.08     93.72 o 
   8  -8   4      620.09      626.97    100.38 o 
   9  -8   4      209.94      199.72     74.68 o 
  -6  -7   4       78.54       47.17     33.87 o 
  -5  -7   4      460.24      399.53    211.58 o 
  -4  -7   4      618.03      744.53     61.09 o 
  -3  -7   4     1007.41     1209.43     69.66 o 
  -2  -7   4     2420.68     2414.25    159.23 o 
  -1  -7   4     1347.33     1236.21    138.37 o 
   0  -7   4      619.75      570.70     42.56 o 
   1  -7   4      177.96      173.06     28.04 o 
   2  -7   4       77.30       70.73     21.76 o 
   3  -7   4       10.16        0.00     11.77 o 
   4  -7   4      147.95      101.52     73.21 o 
   5  -7   4      159.48      157.09     31.25 o 
   6  -7   4      329.28      306.08     43.86 o 
   7  -7   4      632.90      588.86     57.97 o 
   8  -7   4     1160.85     1056.09    106.70 o 
   9  -7   4      547.96      473.41     91.15 o 
  -7  -6   4        3.05        0.00     31.15 o 
  -6  -6   4        9.29        2.06     30.21 o 
  -5  -6   4       17.21        0.00     23.15 o 
  -4  -6   4       21.95        0.00     21.26 o 
  -3  -6   4      639.91      707.90     97.99 o 
  -2  -6   4     1485.42     1321.93     96.76 o 
  -1  -6   4     3608.47     3487.44    308.28 o 
   0  -6   4     2371.47     2282.88    160.86 o 
   1  -6   4     1670.60     1560.83     56.81 o 
   2  -6   4     1051.30     1020.38     47.67 o 
   3  -6   4      438.89      451.69     54.28 o 
   4  -6   4      163.71      171.21     28.10 o 
   5  -6   4       36.57       36.26     23.30 o 
   6  -6   4       25.13       21.36     24.63 o 
   7  -6   4        1.28        9.39     26.74 o 
   8  -6   4      282.39      292.16     69.42 o 
   9  -6   4      389.26      422.34     84.73 o 
  -7  -5   4      223.51      191.89     46.29 o 
  -6  -5   4      155.64      166.22     41.37 o 
  -5  -5   4       43.90       27.05     24.28 o 
  -4  -5   4      386.46      416.85     65.44 o 
  -3  -5   4       24.36       42.49     21.53 o 
  -2  -5   4        1.73        8.91     15.29 o 
  -1  -5   4     1127.09     1107.11     56.80 o 
   0  -5   4      894.00      767.96     39.38 o 
   1  -5   4     2720.83     2755.00     68.41 o 
   2  -5   4     6073.86     6673.64    320.44 o 
   3  -5   4     2879.76     3017.16     77.46 o 
   4  -5   4     1503.26     1514.23     71.64 o 
   5  -5   4      445.39      498.83     43.55 o 
   6  -5   4      851.09      999.76     88.00 o 
   7  -5   4       16.50       41.95     40.90 o 
   8  -5   4       88.26      133.81     56.33 o 
   9  -5   4        1.18        0.00     43.24 o 
  -8  -4   4      408.49      445.86    143.92 o 
  -7  -4   4      789.80      702.53    183.88 o 
  -6  -4   4     1558.91     1473.23    406.10 o 
  -5  -4   4        2.92        0.00     20.68 o 
  -4  -4   4      340.21      359.09     56.62 o 
  -3  -4   4        9.03       12.24     16.27 o 
  -2  -4   4     1163.05     1195.94     50.74 o 
  -1  -4   4       51.88       55.53     16.34 o 
   0  -4   4      718.59      714.41     34.18 o 
   1  -4   4      247.60      257.16     23.34 o 
   2  -4   4     4167.85     4522.93    182.25 o 
   3  -4   4     2636.25     2746.86     91.44 o 
   4  -4   4     9480.61    10233.55    384.59 o 
   5  -4   4     3470.78     3433.77    135.44 o 
   6  -4   4      646.21      816.05     79.82 o 
   7  -4   4      399.72      529.74     78.41 o 
   8  -4   4        1.62        0.00     37.98 o 
   9  -4   4        2.12        9.00     43.24 o 
  -8  -3   4       98.17       64.97     37.88 o 
  -7  -3   4     1279.65     1187.44    269.48 o 
  -6  -3   4     2111.49     1910.63    487.32 o 
  -5  -3   4     1027.76      874.36     57.45 o 
  -4  -3   4     2854.37     2613.11    201.06 o 
  -3  -3   4      838.11      652.52     56.94 o 
  -2  -3   4     3235.34     3101.46     77.08 o 
  -1  -3   4      251.60      314.10     41.02 o 
   0  -3   4      432.58      400.46     23.35 o 
   1  -3   4       34.85       49.56     12.27 o 
   2  -3   4       28.73       18.07     11.43 o 
   3  -3   4     1544.76     1562.34     53.54 o 
   4  -3   4     8874.09     9803.83    198.43 o 
   5  -3   4     2049.58     2284.43    111.60 o 
   6  -3   4     2280.52     2539.42    128.78 o 
   7  -3   4     1359.27     1603.00    115.58 o 
   8  -3   4      638.75      812.19     94.78 o 
   9  -3   4      193.48      361.46     83.44 o 
  -8  -2   4        6.58        0.00     29.22 o 
  -7  -2   4      444.76      432.85     83.73 o 
  -6  -2   4      168.47      156.64     48.26 o 
  -5  -2   4     1359.02     1321.56     65.13 o 
  -4  -2   4     3161.77     2844.34    167.70 o 
  -3  -2   4     3170.22     2028.97    720.49 o 
  -2  -2   4     4559.84     3935.95     56.48 o 
  -1  -2   4     3013.97     2865.91     62.05 o 
   0  -2   4      372.07      351.10     16.88 o 
   1  -2   4      773.79      722.96     26.59 o 
   2  -2   4       84.26       96.98     15.74 o 
   3  -2   4      138.80      125.28     28.28 o 
   4  -2   4     1233.33     1497.59     81.22 o 
   5  -2   4       96.25       81.92     33.89 o 
   6  -2   4      563.24      561.64     68.48 o 
   7  -2   4      825.85     1020.68     98.28 o 
   8  -2   4      670.53      746.40     92.09 o 
   9  -2   4      495.21      490.47     91.15 o 
  -9  -1   4      133.96      131.94     63.11 o 
  -8  -1   4        0.58       16.06     28.61 o 
  -7  -1   4       81.37       79.72     46.22 o 
  -6  -1   4       54.73       43.13     23.41 o 
  -5  -1   4       25.94       34.74     15.05 o 
  -4  -1   4       10.00       17.46     11.57 o 
  -3  -1   4     1920.01     1677.15    112.01 o 
  -2  -1   4     3713.86     3521.51    216.25 o 
  -1  -1   4    18813.93    19663.88    494.21 o 
   0  -1   4     8839.80     9687.78    152.86 o 
   1  -1   4     5636.25     6163.14     70.44 o 
   2  -1   4      206.30      311.56     29.92 o 
   3  -1   4      721.73      726.65     51.19 o 
   4  -1   4       12.75       11.22     20.80 o 
   5  -1   4       92.55       80.99     34.59 o 
   6  -1   4       60.80       79.12     38.21 o 
   7  -1   4       21.42       15.08     34.12 o 
   8  -1   4        5.49       12.27     37.16 o 
   9  -1   4      349.75      337.27     82.04 o 
  -9   0   4      428.72      531.14     94.54 o 
  -8   0   4     1151.97     1379.63     85.05 o 
  -7   0   4      184.58      232.99     43.41 o 
  -6   0   4        3.01        0.00     14.24 o 
  -5   0   4        7.73        1.42     12.62 o 
  -4   0   4     1530.42     1257.73    262.16 o 
  -3   0   4      819.93      769.62     89.02 o 
  -2   0   4        2.73        6.97      7.11 o 
  -1   0   4      864.11     1032.94     49.02 o 
   0   0   4     3205.39     3231.30    390.03 o 
   1   0   4     9655.47     9800.31   1343.74 o 
   2   0   4     7640.35     5849.55    119.20 o 
   3   0   4     4585.52     4152.01    120.13 o 
   4   0   4      398.52      267.73     44.06 o 
   5   0   4       78.73       56.91     32.60 o 
   6   0   4       30.77        7.13     28.87 o 
   7   0   4      127.41       44.64     40.32 o 
   8   0   4       31.81       30.85     40.79 o 
  -9   1   4      286.04      297.77     77.25 o 
  -8   1   4     1527.48     1757.15     91.38 o 
  -7   1   4      880.48      929.16     66.55 o 
  -6   1   4     2296.70     2544.16    122.71 o 
  -5   1   4      859.27      817.94     40.85 o 
  -4   1   4      281.54      265.76     22.24 o 
  -3   1   4      619.31      632.74     60.58 o 
  -2   1   4      357.38      355.37     33.41 o 
  -1   1   4       15.19       29.83      7.98 o 
   0   1   4       14.16       31.87      9.42 o 
   1   1   4      116.35      126.21     21.62 o 
   2   1   4     4355.79     4296.92    111.95 o 
   3   1   4     3147.93     2548.30    101.44 o 
   4   1   4     2884.31     2035.04    103.54 o 
   5   1   4     2158.22     1376.87     96.41 o 
   6   1   4     1594.56     1101.20     97.23 o 
   7   1   4       26.16       42.19     42.30 o 
   8   1   4       20.44       30.73     45.34 o 
  -9   2   4      143.34      238.63     70.12 o 
  -8   2   4      217.57      351.29     73.62 o 
  -7   2   4      775.93      868.76     49.37 o 
  -6   2   4     2975.82     3095.34    125.41 o 
  -5   2   4     2659.30     2551.04    129.55 o 
  -4   2   4     5652.77     5640.76    468.71 o 
  -3   2   4     2089.34     1097.10    514.73 o 
  -2   2   4     1179.99     1097.62    100.99 o 
  -1   2   4      199.93      198.71     14.77 o 
   0   2   4     2271.73     2753.11    123.06 o 
   1   2   4      112.22       97.93     22.09 o 
   2   2   4       84.85       65.56     24.66 o 
   3   2   4        0.01        0.93     18.81 o 
   4   2   4      644.91      709.59     69.88 o 
   5   2   4     1142.63      891.31     84.49 o 
   6   2   4     1284.37      772.58     87.41 o 
   7   2   4      630.82      362.16     74.44 o 
   8   2   4      316.38      143.39     63.57 o 
  -9   3   4       18.63       67.66     47.80 o 
  -8   3   4      103.36       79.35     49.20 o 
  -7   3   4        2.35        9.13     24.47 o 
  -6   3   4      121.65      120.54     23.56 o 
  -5   3   4     1876.50     1962.75    134.79 o 
  -4   3   4     3870.17     3681.53    307.95 o 
  -3   3   4     4092.73     3793.85    437.64 o 
  -2   3   4     3174.77     2816.19    207.61 o 
  -1   3   4     2584.35     2033.71    676.81 o 
   0   3   4       26.65       18.67      9.49 o 
   1   3   4       14.93       18.81     19.52 o 
   2   3   4      392.30      428.53     49.08 o 
   3   3   4       90.14       97.00     34.24 o 
   4   3   4       41.82        0.00     25.13 o 
   5   3   4      574.17      535.11     76.54 o 
   6   3   4      132.14      160.10     57.50 o 
   7   3   4      347.23      204.74     65.09 o 
  -9   4   4      188.54      223.91     70.23 o 
  -8   4   4        5.39       12.50     38.21 o 
  -7   4   4        6.00        3.60     23.71 o 
  -6   4   4       95.58      124.82     38.33 o 
  -5   4   4       68.46       49.05     23.34 o 
  -4   4   4      404.93      456.94     29.78 o 
  -3   4   4     2123.08     2253.97    434.73 o 
  -2   4   4     5133.68     4694.87    591.67 o 
  -1   4   4     5604.22     6057.71    484.96 o 
   0   4   4     4473.05     4436.79    446.88 o 
   1   4   4     2280.98     2241.15    204.51 o 
   2   4   4      322.92      362.17     34.42 o 
   3   4   4      213.06      212.22     50.13 o 
   4   4   4      206.72      291.92     60.53 o 
   5   4   4        3.26        1.29     33.89 o 
   6   4   4       26.33        0.00     33.66 o 
   7   4   4      121.10       30.15     50.60 o 
  -9   5   4      924.86      963.30    110.32 o 
  -8   5   4      592.23      589.10     87.88 o 
  -7   5   4     1137.04     1146.08    171.55 o 
  -6   5   4      158.74      196.60     38.38 o 
  -5   5   4       18.29       19.04     20.39 o 
  -4   5   4       52.10       47.72     21.18 o 
  -3   5   4      717.98      717.48    148.82 o 
  -2   5   4        2.98        2.14     14.54 o 
  -1   5   4     1122.23     1198.10    189.03 o 
   0   5   4     1630.77     1589.59    134.27 o 
   1   5   4     2983.39     2946.51    137.43 o 
   2   5   4     1856.05     2021.10     72.21 o 
   3   5   4     1162.53     1437.64    103.54 o 
   4   5   4     2431.07     3297.98    164.19 o 
   5   5   4       93.50       18.58     40.55 o 
   6   5   4       13.18        8.06     43.82 o 
  -9   6   4      494.37      484.51     94.54 o 
  -8   6   4     1007.57     1143.38    111.84 o 
  -7   6   4     3395.73     3497.39    720.52 o 
  -6   6   4     2804.59     2894.36    516.01 o 
  -5   6   4     1112.56     1082.64    193.17 o 
  -4   6   4      231.06      279.40     44.82 o 
  -3   6   4        6.71        5.21     17.89 o 
  -2   6   4       14.00       10.79     16.78 o 
  -1   6   4       49.65       45.12     20.67 o 
   0   6   4       54.53       51.77     20.92 o 
   1   6   4       38.38       31.30     20.33 o 
   2   6   4      247.58      253.59     57.85 o 
   3   6   4     1899.08     2221.91    136.26 o 
   4   6   4     1593.95     2249.37    145.73 o 
   6   6   4      312.19       94.31     59.25 o 
  -9   7   4       26.10        0.00     48.26 o 
  -8   7   4      222.31      322.31     77.60 o 
  -7   7   4     1088.04     1022.96    180.96 o 
  -6   7   4     2312.30     2353.10    232.38 o 
  -5   7   4     2798.60     2696.84    374.14 o 
  -4   7   4      917.27      864.77    104.24 o 
  -3   7   4      651.71      664.56     51.13 o 
  -2   7   4      158.09      153.64     44.76 o 
  -1   7   4       29.01       25.40     20.49 o 
   0   7   4       56.03       45.89     22.90 o 
   1   7   4      105.74      176.11     52.82 o 
   2   7   4       97.70      189.78     59.02 o 
   3   7   4       79.71       70.12     47.91 o 
   4   7   4      266.06      304.19     78.77 o 
   5   7   4      205.96      277.20     85.43 o 
  -8   8   4      144.76      114.76     59.48 o 
  -7   8   4       48.25       53.57     33.24 o 
  -6   8   4      246.18      270.55     49.51 o 
  -5   8   4      389.95      395.42     52.26 o 
  -4   8   4     1558.75     1450.26    168.63 o 
  -3   8   4     1149.10     1084.49     67.46 o 
  -2   8   4     2122.53     2290.67    134.27 o 
  -1   8   4      857.60      968.17     62.13 o 
   0   8   4       83.38      136.73     48.85 o 
   1   8   4       19.66       31.79     40.32 o 
   2   8   4       10.62        0.00     39.38 o 
   3   8   4       10.81       11.10     43.71 o 
   4   8   4        1.33       26.06     53.99 o 
  -8   9   4       22.73       34.83     47.45 o 
  -7   9   4       34.91       53.89     37.96 o 
  -6   9   4       51.18       62.40     35.64 o 
  -5   9   4        5.59        0.41     24.63 o 
  -4   9   4        0.13        4.41     25.12 o 
  -3   9   4      966.93      914.21     66.62 o 
  -2   9   4      850.49      878.76     97.46 o 
  -1   9   4     1124.11     1259.18    101.50 o 
   0   9   4     1104.89     1418.24    118.03 o 
   1   9   4      642.19      779.36     96.65 o 
   2   9   4      382.95      582.33     98.28 o 
   3   9   4       15.59        3.39     51.07 o 
  -7  10   4      146.77      108.54     45.79 o 
  -6  10   4       44.01       13.97     42.60 o 
  -5  10   4       49.28       11.78     31.42 o 
  -4  10   4       29.03       56.30     35.47 o 
  -3  10   4       23.43        6.53     28.36 o 
  -2  10   4        6.00        4.98     27.85 o 
  -1  10   4      302.00      425.85     83.44 o 
   0  10   4      178.54      250.44     73.86 o 
   1  10   4      738.42      951.49    113.47 o 
   2  10   4      513.54      823.30    118.85 o 
  -6  11   4      407.89      298.71    108.68 o 
  -5  11   4      320.97      267.89     57.29 o 
  -4  11   4      344.53      338.74     58.06 o 
  -3  11   4        2.80        5.04     34.31 o 
  -2  11   4        7.01        0.00     32.60 o 
  -1  11   4       14.68        0.00     38.33 o 
   0  11   4        6.46       12.50     51.30 o 
   2 -13   5       40.44       61.59     54.57 o 
   3 -13   5       53.00      100.50     56.56 o 
   4 -13   5      131.63      136.03     64.39 o 
  -1 -12   5      396.81      500.05     97.11 o 
   0 -12   5      390.32      417.43     88.11 o 
   1 -12   5       55.75       90.92     57.15 o 
   2 -12   5       55.87       77.60     52.24 o 
   3 -12   5        6.55        6.31     41.49 o 
   4 -12   5      144.00      124.11     60.53 o 
   5 -12   5       61.18       56.09     53.41 o 
   6 -12   5      418.12      391.96     90.33 o 
  -2 -11   5      347.26      480.77     92.56 o 
  -1 -11   5      259.31      277.67     75.84 o 
   0 -11   5     1122.21     1100.49    109.38 o 
   1 -11   5      737.21      704.80     88.11 o 
   2 -11   5      993.54      983.87    100.85 o 
   3 -11   5      151.53      120.02     54.81 o 
   4 -11   5       24.30       10.75     38.92 o 
   5 -11   5       11.02       34.01     46.28 o 
   6 -11   5        7.70        0.00     47.91 o 
   7 -11   5        4.87        6.89     51.77 o 
  -3 -10   5        2.99       16.61     33.76 o 
  -2 -10   5       40.54       39.73     32.23 o 
  -1 -10   5       27.30       16.65     27.97 o 
   0 -10   5      260.18      303.95     64.27 o 
   1 -10   5     2251.82     2434.01    139.30 o 
   2 -10   5     1890.23     1779.82    118.97 o 
   3 -10   5      933.11      937.00     91.74 o 
   4 -10   5      968.78      907.20     94.78 o 
   5 -10   5      417.60      452.26     81.92 o 
   6 -10   5       65.73       19.05     50.48 o 
   7 -10   5        4.43        0.00     45.81 o 
   8 -10   5      115.94      112.19     64.27 o 
  -4  -9   5      104.90       73.58     39.50 o 
  -3  -9   5       69.80       70.45     34.42 o 
  -2  -9   5      233.21      248.67     43.69 o 
  -1  -9   5      213.35      195.63     38.11 o 
   0  -9   5       81.06       89.70     29.93 o 
   1  -9   5      242.16      253.34     38.39 o 
   2  -9   5      306.26      292.56     38.40 o 
   3  -9   5     1234.67      609.73    570.35 o 
   4  -9   5     2648.34     2692.63    140.47 o 
   5  -9   5     1713.58     1565.49    117.56 o 
   6  -9   5      841.55      967.74    101.90 o 
   7  -9   5      261.02      267.97     76.08 o 
   8  -9   5       23.74       39.03     55.51 o 
  -5  -8   5      491.51      332.99    174.53 o 
  -4  -8   5     1167.17     1351.18    144.91 o 
  -3  -8   5      866.55      970.58     91.97 o 
  -2  -8   5      235.42      210.66     38.77 o 
  -1  -8   5        4.39        5.15     20.43 o 
   0  -8   5        4.43        0.00     19.07 o 
   1  -8   5       21.06       34.24     22.47 o 
   2  -8   5      319.76      312.26     37.02 o 
   3  -8   5       69.39       44.92     23.65 o 
   4  -8   5      999.58      952.15     58.12 o 
   5  -8   5     1206.12     1173.91     68.70 o 
   6  -8   5     1690.38     1775.28    110.20 o 
   7  -8   5     1099.62     1127.29     75.18 o 
   8  -8   5     1374.76     1243.07    122.82 o 
   9  -8   5      195.01      160.57     72.92 o 
  -6  -7   5       30.68       24.03     32.96 o 
  -5  -7   5      155.31      116.74     84.49 o 
  -4  -7   5     1122.62     1373.00     79.22 o 
  -3  -7   5      776.86      853.81     60.61 o 
  -2  -7   5     3183.72     3311.74    121.89 o 
  -1  -7   5     1822.91     1635.76    194.40 o 
   0  -7   5     1911.78     1863.20    148.65 o 
   1  -7   5      203.22      229.20     30.74 o 
   2  -7   5      510.37      517.28     40.67 o 
   3  -7   5      110.96      125.53     27.35 o 
   4  -7   5       55.59       46.90     24.29 o 
   5  -7   5      134.35      170.80     33.90 o 
   6  -7   5      252.03      249.92     42.00 o 
   7  -7   5      118.19      105.33     35.81 o 
   8  -7   5     1288.31     1189.43    115.69 o 
   9  -7   5      659.06      617.90     70.49 o 
  -6  -6   5       50.63       22.53     30.34 o 
  -5  -6   5        9.92       11.42     28.05 o 
  -4  -6   5        2.46       15.20     23.43 o 
  -3  -6   5      152.92      189.44     34.51 o 
  -2  -6   5     1049.30     1012.09     86.60 o 
  -1  -6   5     2510.25     2507.08    120.25 o 
   0  -6   5     3570.39     3375.37    157.65 o 
   1  -6   5     3724.05     3689.97     87.05 o 
   2  -6   5      366.87      360.86     33.47 o 
   3  -6   5      689.18      663.63     44.07 o 
   4  -6   5       37.04       32.88     20.12 o 
   5  -6   5        9.61        7.51     22.03 o 
   6  -6   5       14.83        0.00     22.91 o 
   7  -6   5       25.26       26.42     28.57 o 
   8  -6   5      106.94      123.03     39.28 o 
   9  -6   5      149.70      130.42     61.24 o 
  -7  -5   5      302.06      323.55     55.10 o 
  -6  -5   5      151.46      199.99     43.21 o 
  -5  -5   5      138.50       85.87     31.14 o 
  -4  -5   5       54.16       28.99     25.01 o 
  -3  -5   5       87.98      102.40     26.56 o 
  -2  -5   5       11.80       28.70     18.76 o 
  -1  -5   5     1701.47     1707.26     60.55 o 
   0  -5   5     2499.90     2594.71     68.71 o 
   1  -5   5     2413.42     2386.69     65.15 o 
   2  -5   5     5767.18     6057.28    355.55 o 
   3  -5   5     4718.51     4919.71    194.87 o 
   4  -5   5      674.51      604.12     43.13 o 
   5  -5   5     2037.28     2205.70    170.27 o 
   6  -5   5       77.64       90.44     30.90 o 
   7  -5   5      181.94      199.83     58.43 o 
   8  -5   5       26.97       53.06     47.56 o 
   9  -5   5       24.97        7.83     47.68 o 
  -7  -4   5      724.81      750.46    199.19 o 
  -6  -4   5     1489.42     1455.92    319.68 o 
  -5  -4   5     1645.44     1459.48    457.98 o 
  -4  -4   5     1167.76      938.10    117.97 o 
  -3  -4   5       41.07       21.15     28.40 o 
  -2  -4   5       55.65       50.13     18.26 o 
  -1  -4   5      515.19      484.13     32.25 o 
   0  -4   5      218.54      234.15     26.18 o 
   1  -4   5       72.71       65.07     15.58 o 
   2  -4   5     2083.19     2311.70     62.10 o 
   3  -4   5     2300.03     2295.78     67.62 o 
   4  -4   5     2313.75     2312.18    144.09 o 
   5  -4   5     2128.70     2439.13    138.95 o 
   6  -4   5     3998.98     4351.38    168.75 o 
   7  -4   5      765.90      823.41     88.58 o 
   8  -4   5       23.29        0.12     39.62 o 
   9  -4   5       38.98       51.89     49.78 o 
  -8  -3   5       35.40       41.52     34.67 o 
  -7  -3   5      377.24      384.28    153.97 o 
  -6  -3   5      825.56      767.28     79.82 o 
  -5  -3   5     3449.77     3071.21    654.84 o 
  -4  -3   5     5060.59     3902.61    809.21 o 
  -3  -3   5     1644.46     1313.69    112.98 o 
  -2  -3   5     4799.74     4250.87    137.08 o 
  -1  -3   5       28.97       28.94     11.90 o 
   0  -3   5       33.62       33.69     10.70 o 
   1  -3   5      578.39      608.69     28.71 o 
   2  -3   5       85.17       69.64     16.03 o 
   3  -3   5      192.65      259.40     36.81 o 
   4  -3   5      154.45      182.99     27.77 o 
   5  -3   5      914.21     1082.26     81.57 o 
   6  -3   5     3072.65     3344.14    148.53 o 
   7  -3   5     1214.18     1336.67    106.81 o 
   8  -3   5      827.74      927.19    101.44 o 
   9  -3   5      207.21      278.95     76.90 o 
  -8  -2   5       15.09       29.91     33.30 o 
  -7  -2   5       17.44       13.14     26.22 o 
  -6  -2   5        5.27       25.72     23.44 o 
  -5  -2   5      464.44      541.09     57.85 o 
  -4  -2   5     2435.91     1807.06    624.93 o 
  -3  -2   5     5502.66     4616.49     71.23 o 
  -2  -2   5     1512.79     1399.88     36.56 o 
  -1  -2   5     3035.47     2344.83    474.99 o 
   0  -2   5      528.43      450.39     43.94 o 
   1  -2   5      400.07      408.07     21.86 o 
   2  -2   5       22.48       16.52     11.81 o 
   3  -2   5      391.62      388.85     32.07 o 
   4  -2   5      608.04      560.36     54.69 o 
   5  -2   5       67.71       76.08     33.42 o 
   6  -2   5      433.71      450.27     65.44 o 
   7  -2   5      452.76      422.69     73.97 o 
   8  -2   5      640.95      811.49     96.65 o 
   9  -2   5      386.96      456.93     90.69 o 
  -9  -1   5      146.14      131.97     46.40 o 
  -8  -1   5       38.69       36.72     39.27 o 
  -7  -1   5        5.17       17.01     45.87 o 
  -6  -1   5      321.69      319.50     40.95 o 
  -5  -1   5       19.31       30.94     15.71 o 
  -4  -1   5        7.26       13.63     15.05 o 
  -3  -1   5      593.19      668.10     63.16 o 
  -2  -1   5     3292.75     3174.88    221.51 o 
  -1  -1   5      724.32      699.19     50.48 o 
   0  -1   5     5320.22     5969.10    133.92 o 
   1  -1   5     6779.05     7724.95     82.72 o 
   2  -1   5      197.15      191.27     51.59 o 
   4  -1   5        5.83        0.00     19.52 o 
   5  -1   5       76.40       47.33     31.79 o 
   6  -1   5        8.03        0.00     26.76 o 
   7  -1   5       29.61       35.06     39.27 o 
   8  -1   5      208.06      206.96     66.61 o 
  -9   0   5      397.57      462.42     88.58 o 
  -8   0   5     1405.63     1772.16    141.23 o 
  -7   0   5      557.52      565.92     59.89 o 
  -6   0   5      137.29      148.51     32.29 o 
  -5   0   5       70.76       77.06     18.94 o 
  -4   0   5      255.93      243.16     22.51 o 
  -3   0   5      412.50      460.01     24.97 o 
  -2   0   5       13.66        9.32      8.28 o 
  -1   0   5      153.07      200.30     29.68 o 
   0   0   5     3431.87     3307.92    387.17 o 
   1   0   5     4702.73     4851.22    710.70 o 
   2   0   5     4728.18     3487.41     95.48 o 
   3   0   5     3389.94     2662.83     99.68 o 
   4   0   5     1289.15      970.08     72.10 o 
   5   0   5      344.43      272.41     50.60 o 
   6   0   5       29.85       34.12     35.64 o 
   7   0   5        2.44        3.04     35.64 o 
   8   0   5       36.30       24.54     43.59 o 
  -9   1   5      450.32      639.12     97.93 o 
  -8   1   5      629.99      786.73     67.38 o 
  -7   1   5     1209.38     1440.73    118.97 o 
  -6   1   5     3286.06     3518.64    181.88 o 
  -5   1   5      845.62      875.87     40.89 o 
  -4   1   5      722.82      659.43     61.58 o 
  -3   1   5      120.32      135.29     18.69 o 
  -2   1   5      449.09      460.39     43.37 o 
  -1   1   5      649.85      627.55     57.59 o 
   0   1   5       24.46       29.11     10.67 o 
   1   1   5      425.53      459.03     47.86 o 
   2   1   5      579.71      571.93     45.23 o 
   3   1   5     1562.78     1340.30     78.18 o 
   4   1   5     2868.96     1951.49    103.54 o 
   5   1   5     1601.63     1006.65     86.71 o 
   6   1   5      511.23      397.45     68.48 o 
   7   1   5      335.23      233.84     63.92 o 
   8   1   5       58.24       37.05     47.21 o 
  -9   2   5        2.28        0.00     42.42 o 
  -8   2   5       67.28       80.38     35.67 o 
  -7   2   5      399.94      417.53     39.21 o 
  -6   2   5     1745.95     1714.02    120.89 o 
  -5   2   5     2491.67     2406.35    244.77 o 
  -4   2   5     3626.45     2343.62    660.56 o 
  -3   2   5     4386.21     4124.90    489.99 o 
  -2   2   5     2011.71     2119.11    131.70 o 
  -1   2   5     1140.60     1131.75     76.04 o 
   0   2   5       42.06       54.36     13.66 o 
   1   2   5       22.62       59.13     21.74 o 
   2   2   5        5.22        2.45     17.41 o 
   4   2   5      290.23      347.32     56.56 o 
   5   2   5      834.29      690.54     78.41 o 
   6   2   5      933.48      423.28     72.22 o 
   7   2   5      556.70      387.28     77.71 o 
  -9   3   5        3.58       26.18     45.46 o 
  -8   3   5      148.60      158.15     42.41 o 
  -7   3   5       23.68       13.03     28.69 o 
  -6   3   5       56.28       59.42     21.01 o 
  -5   3   5      513.54      498.51     33.72 o 
  -4   3   5     3284.86     3104.83    285.95 o 
  -3   3   5     2098.57     1909.14    184.90 o 
  -2   3   5     5714.50     5681.17    419.06 o 
  -1   3   5     1394.30     1513.53    100.88 o 
   0   3   5     4498.32     4772.59    524.63 o 
   1   3   5     1235.69     1304.42     72.69 o 
   2   3   5       67.44       69.77     29.10 o 
   3   3   5        6.45       12.39     25.24 o 
   4   3   5      178.66       18.70     31.67 o 
   5   3   5      130.64      114.64     47.10 o 
   6   3   5      293.15      288.42     67.66 o 
   7   3   5      327.41      198.90     66.61 o 
  -9   4   5      262.56      263.17     74.09 o 
  -8   4   5       10.78        5.58     29.86 o 
  -7   4   5        3.58        0.00     23.46 o 
  -6   4   5      320.84      325.38     56.68 o 
  -5   4   5      160.15      149.94     30.81 o 
  -4   4   5      384.12      446.72     69.71 o 
  -3   4   5     1070.03     1250.66    246.64 o 
  -2   4   5     3840.53     3284.07    263.88 o 
  -1   4   5     4680.45     4971.71    312.56 o 
   0   4   5     3724.44     4088.77    248.26 o 
   1   4   5     2497.40     2668.44    141.70 o 
   2   4   5     1276.29     1378.39     89.98 o 
   3   4   5        1.54       18.70     30.62 o 
   4   4   5       12.54        0.00     32.02 o 
   5   4   5        8.56       13.67     35.06 o 
   6   4   5        3.50        0.00     32.96 o 
  -9   5   5      986.67     1215.72    122.59 o 
  -8   5   5      656.52      695.83     69.64 o 
  -7   5   5      347.42      313.00     49.49 o 
  -6   5   5       22.20       24.50     24.29 o 
  -5   5   5      253.61      288.64     62.00 o 
  -4   5   5       22.13       24.19     20.19 o 
  -3   5   5      102.94      107.68     38.68 o 
  -2   5   5        3.59        0.00     17.41 o 
  -1   5   5      161.48      169.80     27.71 o 
   0   5   5     1676.45     1620.78    128.02 o 
   1   5   5     1485.32     1470.14     98.28 o 
   2   5   5     1143.65     1287.98     81.92 o 
   3   5   5      801.62     1124.92     96.76 o 
   4   5   5        7.54        0.35     34.83 o 
   5   5   5       77.18       23.61     38.80 o 
   6   5   5       31.97        0.00     40.32 o 
  -9   6   5       88.59       94.07     60.89 o 
  -8   6   5     1314.02     1282.47    147.60 o 
  -7   6   5      425.63      480.45     58.17 o 
  -6   6   5      744.82      722.39     60.81 o 
  -5   6   5     2533.29     2348.71    402.01 o 
  -4   6   5        0.75        0.00     19.17 o 
  -3   6   5      198.57      170.55     33.61 o 
  -2   6   5      154.03      165.16     41.90 o 
  -1   6   5      146.32      108.28     26.94 o 
   0   6   5        2.84        3.16     17.19 o 
   1   6   5        0.24        0.00     17.23 o 
   2   6   5      547.27      653.26     78.18 o 
   3   6   5      711.18      764.40     88.35 o 
   4   6   5      539.37      830.78     98.52 o 
   5   6   5      308.68       53.52     49.32 o 
  -8   7   5      197.99      186.41     48.86 o 
  -7   7   5       81.63       60.54     34.80 o 
  -6   7   5     1479.54     1339.71    267.44 o 
  -5   7   5     1419.13     1379.74    159.46 o 
  -4   7   5     3450.08     3338.29    370.86 o 
  -3   7   5      903.57      773.11    108.27 o 
  -2   7   5      631.52      557.09     49.68 o 
  -1   7   5       79.75      106.84     29.69 o 
   0   7   5       51.57       87.90     28.45 o 
   1   7   5       30.69       67.90     42.54 o 
   2   7   5        5.95        0.00     34.59 o 
   3   7   5       83.39       69.65     51.07 o 
   4   7   5      119.84      173.19     69.18 o 
  -8   8   5       28.95       23.07     34.95 o 
  -7   8   5       12.15       40.42     34.76 o 
  -6   8   5      207.22      177.44     43.31 o 
  -5   8   5      353.82      390.00     92.03 o 
  -4   8   5      741.51      680.28    128.37 o 
  -3   8   5     2183.37     2031.57    233.32 o 
  -2   8   5     1581.42     1534.46    202.46 o 
  -1   8   5      807.41      788.16     59.91 o 
   0   8   5      420.64      369.17     68.83 o 
   1   8   5        0.11        6.66     38.10 o 
   2   8   5       25.20       48.26     46.74 o 
   3   8   5        7.04        0.00     45.93 o 
  -7   9   5        3.06        0.00     32.32 o 
  -6   9   5        9.02        3.75     29.10 o 
  -5   9   5       35.89       63.37     34.40 o 
  -4   9   5       54.32       63.88     33.31 o 
  -3   9   5      906.99      773.79    131.35 o 
  -2   9   5      867.34      810.87     83.62 o 
  -1   9   5     1121.53     1231.63     76.07 o 
   0   9   5      793.96     1105.87    109.97 o 
   1   9   5      721.86     1006.30    110.08 o 
   2   9   5      223.17      325.58     84.02 o 
  -6  10   5        9.46        1.43     34.08 o 
  -5  10   5       66.72       65.38     37.33 o 
  -4  10   5      139.84      210.87     48.60 o 
  -3  10   5        4.72        0.00     25.23 o 
  -2  10   5        1.50        6.92     28.73 o 
  -1  10   5      110.25      101.20     54.46 o 
   0  10   5      402.10      561.99     96.76 o 
   1  10   5      668.73      989.94    117.91 o 
  -5  11   5      152.70      178.44     75.26 o 
  -4  11   5      341.84      353.29     61.64 o 
  -3  11   5        4.18        0.00     31.10 o 
  -2  11   5        3.12        2.92     42.42 o 
  -1  11   5       51.00       99.22     61.12 o 
   0 -12   6      765.83      814.06    109.50 o 
   1 -12   6        1.15        0.00     44.29 o 
   2 -12   6      114.51       96.65     52.70 o 
   3 -12   6       32.26        6.31     43.59 o 
   4 -12   6       85.18       45.23     51.07 o 
   5 -12   6       37.67       20.92     49.32 o 
   6 -12   6        2.59        0.00     48.50 o 
  -2 -11   6      224.39      241.66     51.70 o 
  -1 -11   6      697.34      738.22    101.90 o 
   0 -11   6      315.14      368.35     77.48 o 
   1 -11   6      707.27      811.14     95.71 o 
   2 -11   6      959.17      921.46     98.05 o 
   3 -11   6      185.01      123.52     53.64 o 
   4 -11   6       83.28      107.28     53.41 o 
   5 -11   6      111.79      119.78     57.61 o 
   6 -11   6       27.52        0.00     49.20 o 
   7 -11   6        3.02        0.00     51.77 o 
  -3 -10   6        3.37        0.00     29.20 o 
  -2 -10   6       21.33       33.41     32.85 o 
  -1 -10   6       58.59       49.93     32.30 o 
   0 -10   6       64.97       76.49     33.79 o 
   1 -10   6      722.60      694.29     74.73 o 
   2 -10   6     1304.67     1200.56    126.62 o 
   3 -10   6     1463.18     1463.00    110.32 o 
   4 -10   6      673.62      689.96     89.87 o 
   5 -10   6      707.82      739.51     95.71 o 
   6 -10   6      282.90      303.38     77.60 o 
   7 -10   6      108.25      138.72     63.69 o 
  -4  -9   6      218.06      286.40     83.03 o 
  -3  -9   6      245.91      264.73     48.93 o 
  -2  -9   6        6.16       27.30     27.70 o 
  -1  -9   6        7.01       18.71     26.36 o 
   0  -9   6       65.10       93.56     29.90 o 
   1  -9   6       49.34       56.98     26.60 o 
   2  -9   6      223.81      230.48     38.27 o 
   3  -9   6      776.09      709.02     54.29 o 
   4  -9   6     1056.68      906.32     62.53 o 
   5  -9   6     1332.39     1318.49     76.76 o 
   6  -9   6     1288.60     1344.97    116.51 o 
   7  -9   6      316.80      385.88     84.26 o 
   8  -9   6       45.20       47.10     58.31 o 
  -5  -8   6      427.90      511.74     93.49 o 
  -4  -8   6     1463.81     1789.32     95.14 o 
  -3  -8   6      528.46      537.87     57.14 o 
  -2  -8   6      584.67      512.12     93.31 o 
  -1  -8   6       39.08       40.14     24.99 o 
   0  -8   6       44.70       44.30     23.59 o 
   1  -8   6       59.96       41.02     23.39 o 
   2  -8   6       16.09       14.39     20.72 o 
   3  -8   6        2.96        1.78     20.95 o 
   4  -8   6       72.27       56.82     27.80 o 
   5  -8   6      581.78      607.18     72.92 o 
   6  -8   6     1744.84     1819.48    167.81 o 
   7  -8   6      522.01      559.52     61.46 o 
   8  -8   6      699.74      682.64     71.03 o 
  -6  -7   6        1.55        0.00     45.11 o 
  -5  -7   6       86.05       20.32     29.49 o 
  -4  -7   6      571.61      606.81     57.59 o 
  -3  -7   6      951.84     1077.56     67.61 o 
  -2  -7   6     2161.74     2150.80    162.38 o 
  -1  -7   6     2368.16     2364.29     98.63 o 
   0  -7   6     2418.85     2222.01    123.58 o 
   1  -7   6     1220.24     1182.33     57.09 o 
   2  -7   6        3.85       14.52     18.32 o 
   3  -7   6       51.89       66.37     24.28 o 
   4  -7   6        7.10        5.61     21.23 o 
   5  -7   6       61.52       76.38     32.37 o 
   6  -7   6      154.28      125.65     36.68 o 
   7  -7   6       64.98       42.09     34.27 o 
   8  -7   6     1146.10     1259.08    123.06 o 
  -6  -6   6       15.93        0.00     28.94 o 
  -5  -6   6        3.65        5.01     24.31 o 
  -4  -6   6        8.15        0.00     19.49 o 
  -3  -6   6      190.63      202.52     43.71 o 
  -2  -6   6      853.85      784.87     51.33 o 
  -1  -6   6     1354.89     1301.58     59.39 o 
   0  -6   6     4882.49     4702.00    169.57 o 
   1  -6   6     2323.07     2239.97     72.69 o 
   2  -6   6     3065.10     2964.20    113.30 o 
   3  -6   6     2081.77     2204.89    102.49 o 
   4  -6   6       19.94       11.21     19.60 o 
   5  -6   6      267.32      244.37     38.61 o 
   6  -6   6     1068.82     1065.59     68.25 o 
   7  -6   6        5.52       23.52     29.96 o 
   8  -6   6      281.14      272.49     51.18 o 
   9  -6   6       57.75       82.00     40.16 o 
  -7  -5   6      269.03      349.77     88.93 o 
  -6  -5   6      375.96      375.07    128.61 o 
  -5  -5   6       17.88        9.16     23.41 o 
  -4  -5   6      217.90       78.76     87.06 o 
  -3  -5   6       94.32      109.04     27.79 o 
  -2  -5   6       10.21       15.27     16.68 o 
  -1  -5   6      657.37      696.01     41.42 o 
   0  -5   6     2001.83     2064.68     62.06 o 
   1  -5   6     1257.98     1276.44     49.84 o 
   2  -5   6     3537.12     3874.82    187.04 o 
   3  -5   6     3449.38     3800.00    293.62 o 
   4  -5   6     2092.63     2206.73    125.69 o 
   5  -5   6      525.80      596.43     49.32 o 
   6  -5   6      202.07      167.60     36.94 o 
   7  -5   6       10.92       38.74     30.30 o 
   8  -5   6        2.95        3.39     41.02 o 
   9  -5   6        9.51       17.06     47.10 o 
  -7  -4   6      742.99      693.64    224.43 o 
  -6  -4   6      830.06      826.43    194.81 o 
  -5  -4   6      499.15      377.64    164.19 o 
  -4  -4   6       47.01       84.27     65.68 o 
  -3  -4   6      119.87      135.51     25.99 o 
  -2  -4   6      276.65      307.76     30.55 o 
  -1  -4   6      359.70      316.14     27.04 o 
   0  -4   6       98.89      122.75     18.14 o 
   1  -4   6       12.62       25.51     13.77 o 
   2  -4   6     1408.61     1749.51     55.96 o 
   3  -4   6      757.87      759.65     43.04 o 
   4  -4   6     2323.67     2602.89     84.20 o 
   5  -4   6     1077.87     1203.25     64.14 o 
   6  -4   6       31.65       57.43     28.15 o 
   7  -4   6      610.83      693.46     82.97 o 
   8  -4   6       90.84       93.26     54.22 o 
   9  -4   6        8.33        0.00     35.76 o 
  -8  -3   6        0.78       17.18     53.17 o 
  -7  -3   6      104.60      133.64     39.36 o 
  -6  -3   6     1043.27     1010.50    106.93 o 
  -5  -3   6      456.49      243.66    194.87 o 
  -4  -3   6      996.98      929.45     81.63 o 
  -3  -3   6     4084.71     3396.50    301.83 o 
  -2  -3   6      283.64      253.62     25.68 o 
  -1  -3   6     2570.77     2555.37     93.61 o 
   0  -3   6      349.87      403.43     21.58 o 
   1  -3   6     1336.10     1399.29     95.07 o 
   2  -3   6      118.94      140.77     20.06 o 
   3  -3   6      508.64      538.86     36.91 o 
   4  -3   6     1603.62     1639.10     65.79 o 
   5  -3   6      566.17      633.16     67.08 o 
   6  -3   6      930.63     1048.26     90.22 o 
   7  -3   6     1284.56     1563.62    115.81 o 
   8  -3   6      565.77      753.41     98.87 o 
   9  -3   6      469.03      766.27    109.15 o 
  -8  -2   6       11.72        0.00     28.43 o 
  -7  -2   6        3.93       14.65     27.04 o 
  -6  -2   6       49.29       29.08     24.67 o 
  -5  -2   6        1.20        0.00     16.77 o 
  -4  -2   6     1640.01     1607.98     63.50 o 
  -3  -2   6     3474.24     3101.86     78.19 o 
  -2  -2   6     8356.50     5862.78   2432.80 o 
  -1  -2   6     6345.60     6471.61    160.69 o 
   0  -2   6     1600.59     1573.09     81.22 o 
   1  -2   6     2037.98     2285.64    108.80 o 
   2  -2   6       11.44       34.76     14.17 o 
   3  -2   6       32.29       37.76     16.90 o 
   4  -2   6       72.16       76.19     31.67 o 
   5  -2   6      114.19      158.11     43.24 o 
   6  -2   6      228.19      270.89     59.48 o 
   7  -2   6      380.82      432.27     75.03 o 
   8  -2   6      485.88      638.65     93.84 o 
  -8  -1   6      208.70      241.42     49.34 o 
  -7  -1   6       30.18        8.04     28.54 o 
  -6  -1   6      146.24      155.08     33.62 o 
  -5  -1   6       14.28        0.00     14.32 o 
  -4  -1   6       47.58       55.92     16.18 o 
  -3  -1   6       17.51       18.50     11.57 o 
  -2  -1   6     2222.23     2291.62    174.10 o 
  -1  -1   6     5303.56     5641.77    143.16 o 
   0  -1   6     4643.98     4865.10    132.87 o 
   1  -1   6     5628.92     6758.44     80.16 o 
   2  -1   6     1736.92     1548.18    221.75 o 
   3  -1   6     1007.88     1101.88     50.26 o 
   4  -1   6       33.13       19.05     25.13 o 
   5  -1   6       21.58       22.09     29.10 o 
   6  -1   6       79.85       83.67     43.59 o 
   7  -1   6       95.92       19.87     38.68 o 
   8  -1   6       41.35       71.52     50.60 o 
  -9   0   6      753.42      874.01    118.15 o 
  -8   0   6     1049.65     1272.97     82.98 o 
  -7   0   6      884.35      979.35     68.08 o 
  -6   0   6      163.05      144.38     32.44 o 
  -5   0   6       54.87       23.45     24.03 o 
  -4   0   6       18.28       28.78     13.78 o 
  -3   0   6       63.05       70.70     14.55 o 
  -2   0   6       46.34       35.05     15.07 o 
  -1   0   6      446.57      487.78     46.39 o 
   0   0   6     1951.26     2500.74     94.31 o 
   1   0   6     2862.63     2738.76    439.75 o 
   2   0   6     3726.28     3435.38    707.78 o 
   3   0   6     5206.21     3839.17    121.30 o 
   4   0   6      696.78      467.22     55.39 o 
   5   0   6      776.29      639.82     69.77 o 
   6   0   6       83.19       71.87     41.25 o 
   7   0   6        6.17        0.00     33.31 o 
   8   0   6        1.74       63.11     50.48 o 
  -9   1   6      354.89      345.82     80.34 o 
  -8   1   6     1235.10     1507.89     87.04 o 
  -7   1   6     1108.22     1271.39     73.98 o 
  -6   1   6     1421.23     1472.11     84.42 o 
  -5   1   6     3006.13     3016.55    282.88 o 
  -4   1   6      316.10      307.68     29.85 o 
  -3   1   6       61.61       57.92     13.76 o 
  -2   1   6     1243.26     1324.42     88.34 o 
  -1   1   6       71.61       83.99     12.46 o 
   0   1   6       34.34       49.44     12.74 o 
   1   1   6        2.18       11.41     10.95 o 
   2   1   6     2268.94     2428.40    349.01 o 
   3   1   6     2084.48     1941.20     94.19 o 
   4   1   6     1450.06     1070.46     82.15 o 
   5   1   6     2348.82     1374.65    100.03 o 
   6   1   6      555.20      335.40     65.91 o 
   7   1   6      309.41      281.76     67.78 o 
   8   1   6       67.01       30.97     51.07 o 
  -9   2   6        2.82       30.85     44.29 o 
  -8   2   6      221.34      342.17     73.86 o 
  -7   2   6      192.66      206.05     32.55 o 
  -6   2   6     1775.90     1824.47    122.96 o 
  -5   2   6     2402.57     2424.09    127.67 o 
  -4   2   6     3638.64     3504.73    329.11 o 
  -3   2   6     4003.36     3892.54    478.80 o 
  -2   2   6     2577.50     2579.39    158.60 o 
  -1   2   6      168.42      167.31     16.98 o 
   0   2   6      156.98      203.56     21.56 o 
   1   2   6      553.82      639.73     44.58 o 
   2   2   6       45.84       40.20     22.67 o 
   3   2   6      440.36      472.94     59.02 o 
   4   2   6      153.13      143.86     44.29 o 
   5   2   6      697.22      521.09     73.62 o 
   6   2   6      399.72      266.56     63.11 o 
   7   2   6      509.93      358.53     77.25 o 
  -9   3   6       51.82       16.95     42.30 o 
  -8   3   6        8.41       21.09     31.90 o 
  -7   3   6      131.51      127.24     43.12 o 
  -6   3   6      143.89      197.19     36.32 o 
  -5   3   6        0.95        0.00     12.56 o 
  -4   3   6     1103.06     1057.21    139.34 o 
  -3   3   6     3046.99     3024.66    342.97 o 
  -2   3   6     3393.67     3427.95    235.58 o 
  -1   3   6     3490.49     3650.35    272.47 o 
   0   3   6     1563.68     1619.06    114.90 o 
   1   3   6      284.71      284.16     37.40 o 
   2   3   6      495.91      488.37     55.28 o 
   3   3   6      664.50      754.35     72.45 o 
   4   3   6       64.62       34.71     34.24 o 
   5   3   6       89.60        0.00     30.85 o 
   6   3   6       26.55        0.00     33.19 o 
   7   3   6      145.78      107.40     56.80 o 
  -9   4   6      585.00      553.81     93.84 o 
  -8   4   6        0.16       15.92     30.80 o 
  -7   4   6       70.41       18.49     27.19 o 
  -6   4   6       52.70       71.04     28.24 o 
  -5   4   6     1345.26     1359.61    264.23 o 
  -4   4   6      136.87       20.79     36.69 o 
  -3   4   6       55.73       54.86     21.05 o 
  -2   4   6      696.50      727.10     93.96 o 
  -1   4   6     3122.14     2994.48    315.18 o 
   0   4   6     2009.05     1444.95    697.53 o 
   1   4   6     2295.59     2563.77    182.83 o 
   2   4   6     1326.17     1565.96     97.58 o 
   3   4   6      400.42      569.59     70.94 o 
   5   4   6       12.24       10.87     35.06 o 
   6   4   6       80.62        0.00     38.33 o 
  -9   5   6      882.73     1139.88    122.00 o 
  -8   5   6      723.11      803.84     73.62 o 
  -7   5   6     1263.53     1268.94    161.74 o 
  -6   5   6      114.79      133.02     34.25 o 
  -5   5   6        1.05        1.16     24.72 o 
  -4   5   6      781.00      772.17    131.35 o 
  -3   5   6       29.96       28.48     21.06 o 
  -2   5   6       32.68       36.75     21.12 o 
  -1   5   6      149.08      150.81     39.38 o 
   0   5   6      966.21      938.15     54.79 o 
   1   5   6     2100.49     2271.93    122.82 o 
   2   5   6     1036.16     1096.61     63.11 o 
   3   5   6     1355.67     1603.94    114.29 o 
   4   5   6      945.62     1262.35    113.12 o 
   5   5   6      221.59       80.87     53.29 o 
  -8   6   6      774.14      809.02     74.80 o 
  -7   6   6     1716.30     1761.91    282.98 o 
  -6   6   6     1988.51     2032.57    342.35 o 
  -5   6   6      737.16      860.92    105.64 o 
  -4   6   6      410.86      372.44     67.08 o 
  -3   6   6        1.88        0.00     25.30 o 
  -2   6   6       11.62       22.43     22.59 o 
  -1   6   6       16.72        5.67     17.43 o 
   0   6   6       13.57       24.45     21.36 o 
   1   6   6      111.95       78.07     28.85 o 
   2   6   6      154.13      207.43     58.66 o 
   3   6   6      589.93      734.36     90.22 o 
   4   6   6     1066.40     1493.74    129.25 o 
   5   6   6      473.74       82.04     54.11 o 
  -8   7   6       52.29       65.94     39.67 o 
  -7   7   6      191.20      174.14     45.68 o 
  -6   7   6     1455.75     1326.65    230.98 o 
  -5   7   6     1332.35     1165.21    186.80 o 
  -4   7   6     2951.39     2920.14    324.35 o 
  -3   7   6     1624.39     1530.68    158.00 o 
  -2   7   6     1084.42     1098.22    137.08 o 
  -1   7   6      370.51      400.57     46.81 o 
   0   7   6       54.37       45.57     28.07 o 
   1   7   6       33.04       61.82     42.65 o 
   2   7   6        3.55        0.00     41.14 o 
   3   7   6        1.72        1.05     38.80 o 
   4   7   6      152.53      147.25     68.48 o 
  -7   8   6      131.44      195.99     49.49 o 
  -6   8   6       12.20       11.73     30.44 o 
  -5   8   6      192.29      215.34     45.36 o 
  -4   8   6      335.44      317.57     49.03 o 
  -3   8   6      609.04      585.44     89.22 o 
  -2   8   6     1470.71     1554.20    165.54 o 
  -1   8   6     1390.52     1480.56    216.08 o 
   0   8   6      538.60      618.20     87.18 o 
   1   8   6       63.69       75.84     50.84 o 
   2   8   6       17.67        0.00     40.67 o 
   3   8   6       14.29       47.33     55.39 o 
  -7   9   6       12.88        0.00     33.80 o 
  -6   9   6       28.00       36.49     34.04 o 
  -5   9   6       14.18       24.99     29.23 o 
  -4   9   6        5.60       34.16     30.13 o 
  -3   9   6       70.38       69.21     34.20 o 
  -2   9   6      328.43      289.64     62.29 o 
  -1   9   6      950.87     1035.82    142.51 o 
   0   9   6      417.18      613.06     95.36 o 
   1   9   6      566.87      855.78    111.14 o 
   2   9   6      459.82      631.99    106.70 o 
  -5  10   6       20.56        3.73     34.01 o 
  -4  10   6       10.05       23.61     33.76 o 
  -3  10   6       79.33       49.45     36.22 o 
  -2  10   6        9.84        0.00     30.70 o 
  -1  10   6       35.43       79.70     52.12 o 
   0  10   6       48.99       67.43     55.98 o 
  -2 -11   7      158.38      188.38     69.18 o 
  -1 -11   7      790.96      664.13     96.65 o 
   0 -11   7      658.21      541.19     85.89 o 
   4 -11   7      143.25      157.18     59.37 o 
   5 -11   7       29.62       18.81     48.97 o 
   6 -11   7       33.03        0.00     48.61 o 
  -3 -10   7       12.05        0.00     43.59 o 
  -2 -10   7       11.37       13.44     47.45 o 
  -1 -10   7        2.89       35.99     43.47 o 
   0 -10   7       11.99        0.00     39.15 o 
   1 -10   7     1184.00      961.78     96.06 o 
   2 -10   7     1140.87     1070.94     68.77 o 
   3 -10   7     1384.86     1247.25     73.46 o 
   4 -10   7      975.10      827.93     66.09 o 
   5 -10   7      602.80      635.97     89.28 o 
   6 -10   7      222.38      210.12     71.52 o 
   7 -10   7       29.89       48.26     57.73 o 
  -4  -9   7      278.34      203.11     74.21 o 
  -3  -9   7      186.41      188.15     66.61 o 
  -2  -9   7       71.24       82.74     51.89 o 
  -1  -9   7       56.99        7.25     36.58 o 
   0  -9   7       66.48       37.28     39.03 o 
   1  -9   7       22.74       27.01     25.24 o 
   2  -9   7      148.64      150.82     50.25 o 
   3  -9   7      400.61      350.09     44.20 o 
   4  -9   7     1029.75      943.02    100.03 o 
   5  -9   7     2124.74     2095.05    122.71 o 
   6  -9   7     1156.45     1271.87     81.23 o 
   7  -9   7      568.28      718.12    104.01 o 
   8  -9   7      186.92      190.95     71.52 o 
  -5  -8   7      307.69      478.90     94.54 o 
  -4  -8   7     1104.41     1204.38    121.07 o 
  -3  -8   7     1174.43     1244.82    116.63 o 
  -2  -8   7      643.89      619.84     84.02 o 
  -1  -8   7      114.74      131.47     49.67 o 
   0  -8   7        0.54        0.36     21.14 o 
   1  -8   7       51.59       63.36     25.86 o 
   2  -8   7      156.71      178.77     33.36 o 
   3  -8   7      118.57       78.48     28.08 o 
   4  -8   7      288.32      326.15     43.88 o 
   5  -8   7      347.16      331.82     46.31 o 
   6  -8   7     1432.93     1411.85     82.62 o 
   7  -8   7      693.72      755.27     68.46 o 
   8  -8   7      430.95      444.81     63.99 o 
  -5  -7   7       72.69      113.12     58.08 o 
  -4  -7   7      485.47      594.83     88.93 o 
  -3  -7   7      707.81      729.34     89.28 o 
  -2  -7   7     1387.43     1215.37    102.72 o 
  -1  -7   7     2319.64     2027.68    123.64 o 
   0  -7   7     2518.18     2483.26     82.21 o 
   1  -7   7      714.26      692.32     46.82 o 
   2  -7   7       37.16       35.15     23.72 o 
   3  -7   7       66.95       42.87     24.66 o 
   4  -7   7       16.63       17.05     24.40 o 
   5  -7   7      204.34      177.17     37.27 o 
   6  -7   7        3.06        0.95     27.28 o 
   7  -7   7       56.02       36.27     34.02 o 
   8  -7   7      187.53      196.03     48.32 o 
  -6  -6   7        2.51       17.88     45.34 o 
  -5  -6   7       48.45       39.38     46.39 o 
  -4  -6   7        9.93        0.00     30.62 o 
  -3  -6   7       94.56       71.75     46.16 o 
  -2  -6   7        1.63       10.87     31.44 o 
  -1  -6   7     1358.00     1255.50    139.83 o 
   0  -6   7     3617.52     3651.43    180.67 o 
   1  -6   7     2231.68     2149.63     69.33 o 
   2  -6   7     2097.72     2008.39    132.99 o 
   3  -6   7     1026.26     1036.95     79.58 o 
   4  -6   7      244.87      229.96     36.08 o 
   5  -6   7        2.07        0.00     22.88 o 
   6  -6   7       16.74       32.92     34.59 o 
   7  -6   7      146.42      233.81     47.47 o 
   8  -6   7      153.15      204.64     56.50 o 
  -7  -5   7      415.01      462.19     98.16 o 
  -6  -5   7      160.06      146.78     63.11 o 
  -5  -5   7      326.55      247.87     65.68 o 
  -4  -5   7        4.48        9.35     33.31 o 
  -3  -5   7     1825.84     1787.65    117.21 o 
  -2  -5   7      363.80      388.57     61.24 o 
  -1  -5   7        7.12        0.00     23.84 o 
   0  -5   7      345.59      358.03     30.41 o 
   1  -5   7     1182.19     1245.55     48.77 o 
   2  -5   7     1666.04     1815.12    101.55 o 
   3  -5   7     3466.53     3544.57    232.32 o 
   4  -5   7     3705.97     3851.02    102.70 o 
   5  -5   7     1326.82     1578.07     96.06 o 
   6  -5   7      571.92      650.58     57.48 o 
   7  -5   7       33.59       36.59     33.16 o 
   8  -5   7      105.17      125.93     42.56 o 
  -7  -4   7      775.07     1192.00    130.30 o 
  -6  -4   7      824.50      913.51    104.36 o 
  -5  -4   7     2201.47     2296.70    143.51 o 
  -4  -4   7      859.91      847.72     88.35 o 
  -3  -4   7      138.57       65.33     35.99 o 
  -2  -4   7      108.11       87.76     36.93 o 
  -1  -4   7      202.02      215.38     45.23 o 
   0  -4   7       89.53       52.82     28.16 o 
   1  -4   7       30.29       34.07     17.88 o 
   2  -4   7      899.79      917.99     49.08 o 
   3  -4   7     1217.33     1310.09     55.52 o 
   4  -4   7     1915.95     2096.89     75.97 o 
   5  -4   7     1850.55     1994.06     93.61 o 
   6  -4   7     1617.30     1982.71     89.27 o 
   7  -4   7     1049.84     1205.67     77.60 o 
   8  -4   7      103.88      238.05     68.48 o 
  -7  -3   7       31.25       57.38     50.72 o 
  -6  -3   7      829.89      919.71    102.25 o 
  -5  -3   7     1869.22     1955.46    128.32 o 
  -4  -3   7     1607.13     1615.27    109.85 o 
  -3  -3   7     2722.36     2413.52     76.80 o 
  -2  -3   7     1271.30     1200.41     86.71 o 
  -1  -3   7     1378.38     1373.84     87.18 o 
   0  -3   7       53.77       66.38     30.15 o 
   1  -3   7      161.11      180.90     39.85 o 
   2  -3   7        8.08       12.80     13.68 o 
   3  -3   7       18.37       16.42     17.42 o 
   4  -3   7      291.60      269.12     47.39 o 
   5  -3   7      256.64      271.18     38.91 o 
   6  -3   7      948.37     1152.38     93.72 o 
   7  -3   7     1157.51     1372.32    112.19 o 
   8  -3   7      381.00      530.32     89.40 o 
  -8  -2   7        6.71        0.00     50.48 o 
  -7  -2   7       14.56       72.22     53.87 o 
  -6  -2   7       16.09        0.70     36.69 o 
  -5  -2   7        9.05       23.14     33.42 o 
  -4  -2   7      867.67      800.73     49.68 o 
  -3  -2   7     1754.29     1568.58     63.69 o 
  -2  -2   7     8035.16     7874.12    426.02 o 
  -1  -2   7     3365.87     3385.86    126.21 o 
   0  -2   7     1909.57     1999.75     97.70 o 
   1  -2   7     3811.93     4115.90    139.65 o 
   2  -2   7      405.49      499.04     32.35 o 
   3  -2   7        3.32        0.00     15.13 o 
   4  -2   7        5.72       23.43     20.06 o 
   5  -2   7      266.33      262.36     53.17 o 
   6  -2   7      178.51      138.72     50.13 o 
   7  -2   7       48.84       28.40     41.02 o 
   8  -2   7      370.22      375.36     80.64 o 
  -8  -1   7      188.98      304.31     79.70 o 
  -7  -1   7       78.53       53.41     48.97 o 
  -6  -1   7       23.24       12.04     36.11 o 
  -5  -1   7      472.00      485.47     45.31 o 
  -4  -1   7       95.70       19.70     49.96 o 
  -3  -1   7       12.76       20.04     16.77 o 
  -2  -1   7      602.77      630.48     42.18 o 
  -1  -1   7      277.11      269.60     42.19 o 
   0  -1   7     3137.91     3198.64    117.56 o 
   1  -1   7     6664.14     7705.04     87.95 o 
   2  -1   7     2161.67     2230.00    196.97 o 
   3  -1   7      880.18      918.62    152.45 o 
   4  -1   7      398.97      416.01     48.56 o 
   5  -1   7        1.35        0.00     27.11 o 
   6  -1   7       25.32       15.89     31.09 o 
   7  -1   7       24.82       22.55     39.97 o 
   8  -1   7       49.47       35.88     45.46 o 
  -8   0   7      601.83      732.49    102.37 o 
  -7   0   7     1521.19     1599.15    125.39 o 
  -6   0   7      685.81      824.23     88.11 o 
  -5   0   7       95.14       94.89     27.55 o 
  -4   0   7        3.89        0.00     17.59 o 
  -3   0   7       69.76       55.99     20.71 o 
  -2   0   7       16.18       25.22     16.37 o 
  -1   0   7       17.57        4.21     20.33 o 
   0   0   7       98.20      151.57     34.36 o 
   1   0   7     2580.04     2537.06    286.90 o 
   2   0   7     1268.64     1134.77    333.41 o 
   3   0   7     2626.30     2430.55    637.02 o 
   4   0   7     1678.97     1312.72     86.24 o 
   5   0   7     1572.33     1232.90     94.19 o 
   6   0   7      139.69       58.55     41.60 o 
   7   0   7       53.78       33.66     43.71 o 
  -8   1   7      362.17      397.92     82.39 o 
  -7   1   7     1587.84     1934.89    130.18 o 
  -6   1   7     1131.77     1291.28     91.15 o 
  -5   1   7     2820.35     2722.54    128.43 o 
  -4   1   7     1481.35     1270.78     61.29 o 
  -3   1   7      812.28      864.39     60.13 o 
  -2   1   7       12.75       16.35     15.71 o 
  -1   1   7      313.35      328.76     31.93 o 
   0   1   7       30.18       34.22     12.46 o 
   1   1   7        6.73        1.00     11.71 o 
   2   1   7       74.82       38.87     46.16 o 
   3   1   7      611.53      582.21     59.25 o 
   4   1   7      325.57      272.29     51.07 o 
   5   1   7     1729.83     1297.06    100.03 o 
   6   1   7      662.36      336.10     66.96 o 
   7   1   7      284.13      293.68     74.21 o 
  -7   2   7       25.92       31.09     40.79 o 
  -6   2   7      817.47      856.15     59.70 o 
  -5   2   7     1825.10     1645.21    128.14 o 
  -4   2   7     3212.45     2870.69     85.76 o 
  -3   2   7     1239.64     1238.53     95.65 o 
  -2   2   7     1182.48     1157.68     75.30 o 
  -1   2   7      193.86      196.90     19.32 o 
   0   2   7      126.44      166.29     21.98 o 
   1   2   7      363.65      363.19     50.78 o 
   2   2   7       65.88       91.85     23.40 o 
   3   2   7      112.92        0.58     23.02 o 
   4   2   7      318.33      258.50     53.64 o 
   5   2   7      444.84      349.07     65.09 o 
   6   2   7      393.17      230.80     63.34 o 
   7   2   7      526.77      364.03     81.57 o 
  -8   3   7       13.40       29.45     52.24 o 
  -7   3   7       99.07      116.16     53.06 o 
  -6   3   7        3.48       20.80     37.75 o 
  -5   3   7      280.60      237.70     56.33 o 
  -4   3   7     2133.88     2286.03    406.33 o 
  -3   3   7      730.67      767.93    145.67 o 
  -2   3   7     1280.08     1273.48     91.06 o 
  -1   3   7     3899.28     4119.86    271.31 o 
   0   3   7     1544.44     1748.43    123.60 o 
   1   3   7      244.62      308.57     32.64 o 
   2   3   7      617.31      413.64    414.92 o 
   3   3   7      210.92      204.39     51.07 o 
   4   3   7       63.57      111.95     46.86 o 
   5   3   7        5.82       27.46     38.21 o 
   6   3   7      304.42      169.57     61.82 o 
  -8   4   7      152.16      216.31     74.91 o 
  -7   4   7       92.78       86.01     53.17 o 
  -6   4   7        4.35       23.26     37.28 o 
  -5   4   7       88.36       80.50     28.89 o 
  -4   4   7        4.97        4.75     18.10 o 
  -3   4   7      144.02      136.18     27.79 o 
  -2   4   7      265.04      306.76     35.46 o 
  -1   4   7     1583.51     1565.65    112.01 o 
   0   4   7     1570.46     1589.37    104.94 o 
   1   4   7     2743.24     2071.93   1064.59 o 
   2   4   7      834.59     1088.08    131.76 o 
   3   4   7     1085.54     1344.50    101.79 o 
   4   4   7      219.23      114.64     49.20 o 
   5   4   7       18.60        5.38     39.85 o 
   6   4   7      202.84      115.93     59.13 o 
  -8   5   7     1051.19     1208.01    125.04 o 
  -7   5   7     1330.47     1305.82    119.32 o 
  -6   5   7      306.86      335.51     71.40 o 
  -5   5   7     1229.29      663.48    270.19 o 
  -4   5   7      108.41      100.67     28.63 o 
  -3   5   7       27.43       19.48     21.26 o 
  -2   5   7        5.81       12.10     20.18 o 
  -1   5   7       64.47       79.34     24.83 o 
   0   5   7       87.39       65.83     33.25 o 
   1   5   7     1572.55     1561.49     74.49 o 
   2   5   7     1004.65     1035.28     65.20 o 
   3   5   7     1155.84     1604.05    118.85 o 
   5   5   7      265.80      137.90     59.83 o 
  -8   6   7      393.04      351.64     91.62 o 
  -7   6   7     1039.24      894.82    106.23 o 
  -6   6   7     1506.65     1507.93    235.59 o 
  -5   6   7      866.79      864.01    217.71 o 
  -4   6   7      824.91      811.87     96.65 o 
  -3   6   7        9.14       17.69     34.47 o 
  -2   6   7        2.86        1.86     20.02 o 
  -1   6   7       86.02       83.76     28.73 o 
   0   6   7       17.55       17.39     23.99 o 
   1   6   7       67.48       46.26     28.75 o 
   2   6   7       21.75       43.24     42.89 o 
   3   6   7      425.32      539.79     86.24 o 
   4   6   7      295.80      393.13     86.95 o 
  -7   7   7       96.37       56.21     52.59 o 
  -6   7   7      344.57      320.20     79.70 o 
  -5   7   7     1435.55     1288.07    118.26 o 
  -4   7   7      901.40      887.37    186.63 o 
  -3   7   7     1761.02     1712.38    203.52 o 
  -2   7   7      929.90     1011.00     66.81 o 
  -1   7   7        4.43       10.45     24.27 o 
   0   7   7      139.51      163.64     38.17 o 
   1   7   7       11.63       34.24     41.49 o 
   2   7   7        2.24       22.79     43.94 o 
   3   7   7       24.37       12.74     45.58 o 
  -7   8   7       40.55        0.00     49.67 o 
  -6   8   7       41.16       37.49     32.75 o 
  -5   8   7       13.85       27.66     30.06 o 
  -4   8   7      415.19      382.99     80.64 o 
  -3   8   7     1133.27     1031.66     88.99 o 
  -2   8   7      923.07      845.10    193.17 o 
  -1   8   7      921.79      946.49     70.45 o 
   0   8   7      602.07      757.04     96.65 o 
   1   8   7      131.61      174.94     66.03 o 
   2   8   7        0.07        6.19     47.68 o 
  -6   9   7        3.96        0.00     54.57 o 
  -5   9   7       66.56       57.71     38.80 o 
  -4   9   7        2.60        3.86     29.39 o 
  -3   9   7       69.46       63.71     34.54 o 
  -2   9   7      283.80      279.11     51.07 o 
  -1   9   7      410.73      579.87     90.80 o 
   0   9   7      536.81      692.88    102.49 o 
   1   9   7      471.86      710.99    107.28 o 
  -4  10   7       21.67       23.08     33.44 o 
  -3  10   7       20.23        9.64     34.45 o 
  -2  10   7        2.60        3.51     32.94 o 
  -1 -11   8      498.19      482.76     91.62 o 
   0 -11   8      519.18      414.39     82.27 o 
   1 -11   8      516.26      434.73     81.22 o 
   2 -11   8     1027.87      770.59     96.88 o 
  -2 -10   8       26.12       41.14     50.02 o 
  -1 -10   8       10.29        0.00     37.86 o 
   0 -10   8       20.03       42.19     45.58 o 
   1 -10   8      174.62      105.41     52.94 o 
   2 -10   8      880.20      808.45     94.31 o 
   3 -10   8     1402.91     1292.50    113.24 o 
   4 -10   8      846.65      709.82     92.91 o 
   5 -10   8      286.68      192.47     64.86 o 
  -4  -9   8      679.66      739.62    111.37 o 
  -3  -9   8      109.04      113.71     63.34 o 
  -2  -9   8      260.28      321.49     76.19 o 
  -1  -9   8       10.25        9.23     39.38 o 
   0  -9   8      152.17       84.61     49.55 o 
   1  -9   8       18.80        0.00     34.83 o 
   2  -9   8        9.79       61.59     44.06 o 
   3  -9   8      415.49      318.22     66.26 o 
   4  -9   8      343.03      296.13     68.72 o 
   5  -9   8      459.17      412.06     78.41 o 
   6  -9   8     1760.70     1659.56    135.33 o 
   7  -9   8      808.43      760.89    108.45 o 
  -4  -8   8      593.48      639.71     98.28 o 
  -3  -8   8     1173.15     1244.12    118.97 o 
  -2  -8   8     1502.69     1416.61    119.08 o 
  -1  -8   8      150.95      134.74     51.42 o 
   0  -8   8        9.15        5.14     33.07 o 
   1  -8   8      155.83      145.84     51.42 o 
   2  -8   8       84.53       87.76     46.04 o 
   3  -8   8       46.00        7.01     37.40 o 
   4  -8   8      315.42      221.10     60.30 o 
   5  -8   8       64.40       61.70     45.23 o 
   6  -8   8      423.99      493.86     88.23 o 
   7  -8   8      595.93      402.83     85.78 o 
  -5  -7   8        6.69       10.87     42.65 o 
  -4  -7   8       92.34       77.95     50.37 o 
  -3  -7   8      769.14      709.82     93.26 o 
  -2  -7   8     1397.72     1323.47    110.44 o 
  -1  -7   8      228.75      258.03     59.48 o 
   0  -7   8     2087.19     1942.61    122.82 o 
   1  -7   8      607.64      495.50     70.70 o 
   2  -7   8      201.10      192.47     53.17 o 
   3  -7   8        5.75       20.33     35.53 o 
   4  -7   8      290.26      210.94     58.66 o 
   5  -7   8      120.86      115.81     54.22 o 
   6  -7   8       14.62       44.29     44.29 o 
   7  -7   8       74.36        0.00     46.16 o 
   8  -7   8      507.56      465.35     94.66 o 
  -6  -6   8        4.02       16.83     51.89 o 
  -5  -6   8        4.00        0.00     32.84 o 
  -4  -6   8        4.34        0.00     35.06 o 
  -3  -6   8      243.42      242.26     63.92 o 
  -2  -6   8      565.13      589.34     79.23 o 
  -1  -6   8       53.36       65.68     42.54 o 
   0  -6   8     1939.91     1845.14    115.46 o 
   1  -6   8     2413.34     2295.18    125.98 o 
   2  -6   8     2016.27     2039.60    120.49 o 
   3  -6   8      488.26      547.97     73.27 o 
   4  -6   8      877.24      999.06     99.10 o 
   5  -6   8       53.59       17.88     39.27 o 
   6  -6   8       14.75       12.62     41.84 o 
   7  -6   8        4.10       41.25     50.02 o 
   8  -6   8      227.58      169.68     74.09 o 
  -6  -5   8      376.86      441.74     89.40 o 
  -5  -5   8      468.61      441.51     82.50 o 
  -4  -5   8      145.62      105.76     52.12 o 
  -3  -5   8       36.84       36.23     35.88 o 
  -2  -5   8       29.72       12.97     29.68 o 
  -1  -5   8       44.51        4.56     28.63 o 
   0  -5   8      265.25      307.70     55.86 o 
   1  -5   8      493.92      557.55     67.20 o 
   2  -5   8     1515.09     1445.71    101.09 o 
   3  -5   8     2279.80     2203.09    126.80 o 
   4  -5   8     2444.46     2463.58    137.31 o 
   5  -5   8     2231.90     2526.80    147.13 o 
   6  -5   8      180.35      237.70     66.03 o 
   7  -5   8       64.18       85.31     53.76 o 
   8  -5   8      227.55      228.35     76.43 o 
  -7  -4   8      463.68      539.44    100.74 o 
  -6  -4   8     1149.86     1266.91    124.34 o 
  -5  -4   8     1803.38     1860.92    135.91 o 
  -4  -4   8      600.53      616.80     83.21 o 
  -3  -4   8     2647.22     2422.09    134.39 o 
  -2  -4   8        0.88        3.74     29.33 o 
  -1  -4   8      302.11      344.16     57.15 o 
   0  -4   8       40.16       42.54     31.20 o 
   1  -4   8      337.59      344.98     55.51 o 
   2  -4   8       25.57       50.95     32.84 o 
   3  -4   8     1049.47     1100.61     92.79 o 
   4  -4   8     1622.01     1625.32    113.24 o 
   5  -4   8     1644.73     1895.86    128.32 o 
   6  -4   8      484.27      610.48     57.04 o 
   7  -4   8      928.31     1118.77     80.11 o 
   8  -4   8      327.09      420.44     61.81 o 
  -7  -3   8       39.71       44.06     52.94 o 
  -6  -3   8      307.94      395.81     77.48 o 
  -5  -3   8      992.42     1080.51    103.66 o 
  -4  -3   8     1784.66     1769.30    119.32 o 
  -3  -3   8      750.90      696.16     48.73 o 
  -2  -3   8     1853.84     1882.07    110.67 o 
  -1  -3   8     1537.31     1526.46     97.11 o 
   0  -3   8        0.10        1.40     24.42 o 
   1  -3   8       90.29      100.74     37.16 o 
   2  -3   8      319.41      348.48     56.80 o 
   3  -3   8       45.79       45.11     32.96 o 
   4  -3   8       35.68        0.00     28.87 o 
   5  -3   8      107.64       79.80     30.52 o 
   6  -3   8      391.63      472.95     53.41 o 
   7  -3   8      661.38      845.56     70.45 o 
   8  -3   8      441.62      541.69     67.62 o 
  -7  -2   8        8.48        0.00     45.58 o 
  -6  -2   8        7.05        0.00     36.93 o 
  -5  -2   8        5.49       18.58     36.11 o 
  -4  -2   8      301.31      274.50     37.69 o 
  -3  -2   8      893.62      792.24     75.61 o 
  -2  -2   8     3117.66     2998.18     96.47 o 
  -1  -2   8     4358.67     4620.51    156.36 o 
   0  -2   8     2058.73     2217.82    109.85 o 
   1  -2   8       86.67       78.06     35.29 o 
   2  -2   8      800.47      862.09     77.48 o 
   3  -2   8      160.45      181.95     48.26 o 
   4  -2   8       15.99       15.91     21.89 o 
   5  -2   8      262.58      295.47     42.09 o 
   6  -2   8      217.96      168.20     38.95 o 
   7  -2   8       97.97       75.14     49.08 o 
   8  -2   8      208.57      208.25     70.12 o 
  -8  -1   8      287.73      400.49     89.28 o 
  -7  -1   8       60.50      106.58     57.15 o 
  -6  -1   8       23.62       33.42     39.03 o 
  -5  -1   8      130.08      171.90     49.78 o 
  -4  -1   8        8.94       22.32     21.86 o 
  -3  -1   8       22.54       12.18     20.10 o 
  -2  -1   8      804.59      888.62     73.33 o 
  -1  -1   8     1952.58     1955.11    101.55 o 
   0  -1   8     2118.53     2394.16    111.84 o 
   1  -1   8     3385.07     3856.11    144.09 o 
   2  -1   8     2542.53     2911.86    130.54 o 
   3  -1   8     1315.73     1590.85    105.53 o 
   4  -1   8        3.67        0.00     18.31 o 
   5  -1   8       13.14       30.99     23.83 o 
   6  -1   8       15.31        0.00     32.37 o 
   7  -1   8        2.79       20.92     40.79 o 
  -8   0   8      624.30      867.59    111.72 o 
  -7   0   8     1280.83     1529.61    126.21 o 
  -6   0   8      164.05      229.99     57.26 o 
  -5   0   8      273.71      228.43     41.08 o 
  -4   0   8       24.19       15.14     20.00 o 
  -3   0   8        9.26        7.11     18.33 o 
  -2   0   8       24.64       24.32     19.85 o 
  -1   0   8       58.64       47.91     29.22 o 
   0   0   8       58.33       30.15     27.46 o 
   1   0   8     1113.01     1274.15     85.89 o 
   2   0   8     1561.75     1900.42    107.75 o 
   3   0   8     3386.68     3199.21    927.42 o 
   4   0   8      301.57      361.73    210.82 o 
   5   0   8      562.88      394.29     63.92 o 
   6   0   8      321.51      281.76     62.52 o 
   7   0   8       20.52       22.44     42.65 o 
  -7   1   8      787.58      874.01     98.75 o 
  -6   1   8      733.97      724.71     57.97 o 
  -5   1   8     1635.16     1563.93     98.92 o 
  -4   1   8     1630.17     1363.29     73.45 o 
  -3   1   8     1433.59     1422.94     64.36 o 
  -2   1   8      835.50      797.68     88.35 o 
  -1   1   8      900.56      956.30    133.11 o 
   0   1   8        7.07        0.00     21.27 o 
   1   1   8       61.78       36.58     29.80 o 
   2   1   8        1.61        0.00     23.72 o 
   3   1   8      610.69      640.62     48.44 o 
   4   1   8       80.62       55.39     35.41 o 
   5   1   8     1136.20      761.13     83.67 o 
   6   1   8      459.10      330.84     68.83 o 
   7   1   8      556.14      406.10     81.80 o 
  -7   2   8       16.15       15.31     43.82 o 
  -6   2   8      177.94      125.74     51.19 o 
  -5   2   8     1159.52      995.43     90.69 o 
  -4   2   8     1603.82     1371.77    104.36 o 
  -3   2   8     5380.09     4997.80    174.36 o 
  -2   2   8     1803.23     1856.40    153.32 o 
  -1   2   8      526.98      572.20     82.80 o 
   0   2   8      867.02      916.67     71.29 o 
   1   2   8      219.76      297.42     48.97 o 
   2   2   8      264.61      376.06     57.15 o 
   3   2   8      268.57      270.13    196.50 o 
   4   2   8       81.02      126.33     44.99 o 
   5   2   8      357.08      278.25     62.40 o 
   6   2   8       85.88       62.52     47.45 o 
  -8   3   8       21.63        0.00     46.51 o 
  -7   3   8      106.15      101.55     55.98 o 
  -6   3   8        4.47        0.00     33.42 o 
  -5   3   8       37.67       64.98     41.25 o 
  -4   3   8      856.96      762.88     81.10 o 
  -3   3   8     4930.34     4001.37    166.30 o 
  -2   3   8     3360.39     2904.73    140.70 o 
  -1   3   8     2428.85     2535.96    322.83 o 
   0   3   8     2778.44     3142.29    537.74 o 
   1   3   8      732.46      969.26     79.12 o 
   2   3   8      168.83      231.97     51.07 o 
   3   3   8        1.64        0.00     20.55 o 
   4   3   8        7.81       17.30     34.59 o 
   5   3   8       10.04        0.00     32.14 o 
   6   3   8        3.65        0.00     35.76 o 
  -8   4   8      440.17      328.85     83.79 o 
  -7   4   8       22.70       20.92     45.81 o 
  -6   4   8        2.32       17.65     39.38 o 
  -5   4   8       14.97        0.00     32.25 o 
  -4   4   8      327.75      280.47     62.17 o 
  -3   4   8      119.93       66.73     40.20 o 
  -2   4   8      163.37      147.71     48.85 o 
  -1   4   8     1400.76     1286.31    101.20 o 
   0   4   8     1313.97     1157.64     96.65 o 
   1   4   8     1093.61     1195.85     99.22 o 
   2   4   8      814.87      973.35     93.26 o 
   4   4   8      342.56      162.32     56.21 o 
   5   4   8        3.25       16.95     41.49 o 
  -8   5   8      673.91      595.18    103.31 o 
  -7   5   8      673.49      718.94    103.31 o 
  -6   5   8     1324.55     1153.20    112.66 o 
  -5   5   8        0.43        0.00     34.71 o 
  -4   5   8      136.14      213.74     59.37 o 
  -3   5   8       77.41       60.77     41.60 o 
  -2   5   8      133.28      103.66     47.56 o 
  -1   5   8       86.50       55.16     40.79 o 
   0   5   8       41.90       57.61     44.06 o 
   1   5   8      386.47      402.47     71.64 o 
   2   5   8      415.23      541.42     80.75 o 
   4   5   8      630.86      181.25     62.29 o 
  -7   6   8      860.10      792.80    109.50 o 
  -6   6   8     1155.98      980.71    108.57 o 
  -5   6   8     1868.65     1425.02    123.06 o 
  -4   6   8      593.01      481.71     84.49 o 
  -3   6   8      152.97      173.66     59.60 o 
  -2   6   8      182.80      231.86     61.94 o 
  -1   6   8        3.17       15.08     37.28 o 
   0   6   8       15.09       30.85     42.77 o 
   1   6   8       42.73      102.25     51.54 o 
  -7   7   8       42.26       18.35     53.41 o 
  -6   7   8      149.64       32.60     50.60 o 
  -5   7   8      876.27      706.78    102.84 o 
  -4   7   8     1001.16      861.16    105.41 o 
  -3   7   8      988.98      781.58     96.65 o 
  -2   7   8     1158.26      897.39    100.50 o 
  -1   7   8      451.08      276.26     66.03 o 
   0   7   8       91.92      112.19     55.98 o 
  -6   8   8       22.80       42.54     61.70 o 
  -5   8   8       40.93       39.97     59.02 o 
  -4   8   8      165.65      151.22     66.73 o 
  -3   8   8      557.47      367.30     82.27 o 
  -2   8   8      938.37      814.53    100.85 o 
  -1   8   8      857.05      825.98    102.49 o 
  -5   9   8      156.58       68.48     66.49 o 
  -4   9   8       30.77       46.16     58.66 o 
  -3   9   8        2.32        0.00     51.30 o 
  -2   9   8       78.25      101.20     66.38 o 
   0 -11   9      448.76      424.80     86.95 o 
   1 -11   9      609.31      476.21     88.35 o 
   2 -11   9      898.53      624.40     93.84 o 
   3 -11   9      368.84      173.89     67.78 o 
  -2 -10   9        2.56       21.27     52.47 o 
  -1 -10   9        3.11        0.00     43.01 o 
   0 -10   9        2.03        0.00     43.24 o 
   1 -10   9      133.41       92.91     55.74 o 
   2 -10   9      589.55      517.70     86.01 o 
   3 -10   9      885.93      851.81    102.49 o 
   4 -10   9     1129.12      994.03    110.32 o 
   5 -10   9      349.39      301.15     75.03 o 
   6 -10   9      172.69      117.21     67.43 o 
  -3  -9   9      166.26      138.37     63.46 o 
  -2  -9   9       80.01       41.84     48.26 o 
  -1  -9   9       65.66       51.77     46.86 o 
   0  -9   9      173.80      126.80     53.87 o 
   1  -9   9        4.23        4.91     39.27 o 
   2  -9   9       18.64       26.29     41.37 o 
   3  -9   9      231.59      184.53     61.24 o 
   4  -9   9      574.01      449.22     81.45 o 
   5  -9   9      583.53      455.18     85.54 o 
   6  -9   9      645.59      597.63     99.22 o 
   7  -9   9      558.64      483.69     99.22 o 
  -4  -8   9      363.90      311.79     80.17 o 
  -3  -8   9      863.78      822.60    107.16 o 
  -2  -8   9     1465.28     1292.15    119.43 o 
  -1  -8   9      857.04      733.66     94.89 o 
   0  -8   9      588.09      465.70     77.60 o 
   1  -8   9        0.69       20.22     38.10 o 
   2  -8   9       15.25       23.96     38.45 o 
   3  -8   9      115.81      100.74     48.26 o 
   4  -8   9      443.13      362.04     73.62 o 
   5  -8   9      242.14      246.00     71.64 o 
   6  -8   9      110.25       30.62     54.69 o 
   7  -8   9      526.15      416.26     89.28 o 
  -5  -7   9        1.62        0.00     45.46 o 
  -4  -7   9       31.92       10.17     41.25 o 
  -3  -7   9      406.66      275.56     71.64 o 
  -2  -7   9     1050.13      958.16    101.90 o 
  -1  -7   9     1940.71     1893.52    131.47 o 
   0  -7   9     3506.75     3335.02    165.01 o 
   1  -7   9      998.99      932.56     94.07 o 
   3  -7   9        7.22       20.68     38.33 o 
   4  -7   9        2.70       10.63     40.55 o 
   5  -7   9       42.67       48.97     46.98 o 
   6  -7   9        7.91        0.00     43.94 o 
   7  -7   9       39.13       18.11     53.41 o 
  -5  -6   9        4.42       28.16     42.19 o 
  -4  -6   9       11.33        0.47     40.55 o 
  -3  -6   9        7.23        6.54     34.83 o 
  -2  -6   9      160.78      146.43     55.39 o 
  -1  -6   9      999.16      965.52     95.24 o 
   0  -6   9     2673.36     2514.88    140.24 o 
   1  -6   9     1681.59     1456.11    108.92 o 
   2  -6   9     3148.24     3091.95    154.73 o 
   3  -6   9      528.03      521.32     77.48 o 
   4  -6   9      520.56      487.78     78.18 o 
   5  -6   9      179.05      157.41     58.55 o 
   6  -6   9       11.89        0.00     35.99 o 
   7  -6   9       33.08       25.13     53.17 o 
  -6  -5   9      483.40      608.85    102.25 o 
  -5  -5   9      370.05      397.57     81.69 o 
  -4  -5   9       11.06        6.78     37.98 o 
  -3  -5   9      100.25       98.87     47.80 o 
  -2  -5   9     1330.57     1247.04    104.71 o 
  -1  -5   9       21.42       22.55     33.77 o 
   0  -5   9      190.31      139.65     46.04 o 
   1  -5   9      211.57      286.55     59.02 o 
   2  -5   9      940.08      921.34     89.17 o 
   3  -5   9      248.87      359.00     67.20 o 
   4  -5   9     1379.70     1357.59    113.12 o 
   5  -5   9     1057.12     1066.72    106.34 o 
   6  -5   9      339.59      429.24     83.91 o 
   7  -5   9       62.80       82.15     59.60 o 
  -6  -4   9      743.38      753.06    106.11 o 
  -5  -4   9     1045.69     1125.27    113.82 o 
  -4  -4   9     1549.24     1564.44    122.24 o 
  -3  -4   9      458.54      518.64     76.43 o 
  -2  -4   9       69.36       33.19     36.46 o 
  -1  -4   9      171.74      131.24     44.88 o 
   0  -4   9      420.81      441.86     65.68 o 
   1  -4   9       95.93      107.75     41.84 o 
   2  -4   9      402.58      398.97     64.27 o 
   3  -4   9       13.59       19.28     36.34 o 
   4  -4   9      874.74      947.99     97.00 o 
   5  -4   9     1227.80     1353.15    116.75 o 
   6  -4   9      584.57      814.06    102.96 o 
   7  -4   9      649.77      841.06    110.20 o 
  -7  -3   9        5.98       52.00     54.57 o 
  -6  -3   9      106.44      136.14     61.82 o 
  -5  -3   9      585.26      683.53     91.04 o 
  -4  -3   9     1907.03     1844.91    125.98 o 
  -3  -3   9     1418.95     1331.69     83.38 o 
  -2  -3   9     2113.84     2128.30    123.52 o 
  -1  -3   9     1972.68     1979.77    116.63 o 
   0  -3   9      601.26      514.31     65.68 o 
   1  -3   9      307.35      339.02     58.31 o 
   2  -3   9      145.93      163.61     48.97 o 
   3  -3   9      250.74      299.87     61.59 o 
   4  -3   9       31.78       12.39     35.53 o 
   5  -3   9        5.91        0.00     34.12 o 
   6  -3   9      176.75      145.61     61.59 o 
   7  -3   9      309.17      368.70     86.83 o 
  -7  -2   9       52.67      111.37     60.53 o 
  -6  -2   9       22.60        0.00     39.03 o 
  -5  -2   9       11.21        0.00     33.19 o 
  -4  -2   9        3.37       11.83     18.97 o 
  -3  -2   9      273.11      259.43     37.72 o 
  -2  -2   9     2596.59     2669.01    219.47 o 
  -1  -2   9     2237.61     2313.64    119.78 o 
   0  -2   9     2687.28     2911.51    132.99 o 
   1  -2   9     1747.03     1893.76    110.79 o 
   2  -2   9      658.44      721.39     81.92 o 
   3  -2   9      295.17      361.57     62.64 o 
   4  -2   9      141.47      123.99     49.55 o 
   5  -2   9        3.38        4.21     38.10 o 
   6  -2   9       73.88       69.65     51.65 o 
   7  -2   9        8.85        0.00     45.58 o 
  -7  -1   9      269.95      321.49     79.58 o 
  -6  -1   9      118.42      110.79     51.07 o 
  -5  -1   9        3.24        0.00     35.99 o 
  -4  -1   9      248.13      193.79     35.39 o 
  -3  -1   9        4.96        0.00     19.44 o 
  -2  -1   9      171.59      169.87     32.47 o 
  -1  -1   9      652.92      651.63     68.83 o 
   0  -1   9     1443.87     1712.04    101.90 o 
   1  -1   9     1626.98     1828.66    108.21 o 
   2  -1   9     2626.69     3034.45    141.52 o 
   3  -1   9     1625.61     2049.77    125.86 o 
   4  -1   9      602.19      863.03     91.85 o 
   5  -1   9      131.51      150.29     58.90 o 
   6  -1   9        8.39        0.00     39.85 o 
   7  -1   9        1.18       17.41     46.86 o 
  -7   0   9     1274.03     1545.86    130.65 o 
  -6   0   9     1458.21     1565.61    119.67 o 
  -5   0   9      259.21      281.32     42.27 o 
  -4   0   9        0.98        0.00     18.68 o 
  -3   0   9      109.02      124.86     29.86 o 
  -2   0   9        9.34        5.48     19.38 o 
  -1   0   9       44.40       28.87     27.93 o 
   0   0   9       34.30       48.38     30.38 o 
   1   0   9      523.43      582.44     71.40 o 
   2   0   9      897.67     1060.53     89.05 o 
   3   0   9     2587.31     3260.00    155.43 o 
   4   0   9     1285.30     1874.71    128.43 o 
   5   0   9      820.65     1263.87    115.81 o 
   6   0   9      325.57      564.10     93.61 o 
  -6   1   9     1494.10     1519.56    116.63 o 
  -5   1   9     1418.37     1476.46     87.82 o 
  -4   1   9     1789.43     1591.94     75.26 o 
  -3   1   9     1654.07     1594.01     76.54 o 
  -2   1   9      266.08      254.66     55.68 o 
  -1   1   9      396.69      436.34     42.83 o 
   0   1   9       27.58       35.64     30.97 o 
   1   1   9       35.27       60.65     37.40 o 
   2   1   9      844.38      822.24     82.04 o 
   3   1   9       48.26       32.84     35.88 o 
   4   1   9      391.34      611.78     84.37 o 
   5   1   9      901.27     1253.58    119.43 o 
  -7   2   9       51.09       25.24     44.76 o 
  -6   2   9       95.94      107.28     53.06 o 
  -5   2   9      292.24      263.76     62.40 o 
  -4   2   9     1336.90     1212.45    100.50 o 
  -3   2   9     1564.04     1357.94    104.48 o 
  -2   2   9      713.92      744.53    109.91 o 
  -1   2   9     2277.63     2386.55    340.19 o 
   0   2   9      931.16     1017.71    102.02 o 
   1   2   9       97.29      137.66     43.82 o 
   2   2   9        9.62        0.00     29.57 o 
   3   2   9       43.94      106.70     45.81 o 
   4   2   9        8.41       37.51     41.37 o 
  -7   3   9       16.90        0.00     39.97 o 
  -6   3   9      321.17      218.18     65.09 o 
  -5   3   9        2.89       12.97     35.99 o 
  -4   3   9      120.24       87.88     44.06 o 
  -3   3   9      212.25      186.75     53.87 o 
  -2   3   9      496.63      502.51     74.44 o 
  -1   3   9     1761.20     1632.45    116.16 o 
   0   3   9     1573.47     1463.35    111.14 o 
   1   3   9     1384.31     1731.69    209.30 o 
   2   3   9      441.65      543.76     71.52 o 
   3   3   9        0.19       18.11     37.16 o 
   4   3   9       13.55       41.60     43.71 o 
  -7   4   9       20.40       25.13     46.39 o 
  -6   4   9       37.82       66.85     52.24 o 
  -5   4   9       84.80       62.17     45.69 o 
  -4   4   9       87.56      105.64     49.67 o 
  -3   4   9      175.23      141.29     54.11 o 
  -2   4   9       41.09       60.07     42.19 o 
  -1   4   9      975.02      846.90     92.32 o 
   0   4   9      895.25      839.89     91.15 o 
   1   4   9     1296.23     1458.91    115.93 o 
   2   4   9      725.15      865.72     94.89 o 
  -7   5   9      426.57      375.60     88.82 o 
  -6   5   9      793.67      716.25    102.25 o 
  -5   5   9      235.97      114.41     54.81 o 
  -4   5   9      249.29      184.76     61.94 o 
  -3   5   9       27.37       10.52     41.95 o 
  -2   5   9       12.16       39.50     44.06 o 
  -1   5   9        6.89        7.01     37.86 o 
   0   5   9       49.67       68.36     48.50 o 
   1   5   9      632.81      552.88     85.43 o 
   2   5   9      302.71      319.39     73.39 o 
  -7   6   9      531.00      461.37     96.76 o 
  -6   6   9      795.08      710.64    108.10 o 
  -5   6   9     1847.12     1431.68    129.83 o 
  -4   6   9      974.35      892.01    105.99 o 
  -3   6   9      356.26      243.42     69.88 o 
  -2   6   9      316.80      276.26     70.70 o 
  -1   6   9       10.20        6.08     39.85 o 
   0   6   9        2.43        7.95     42.54 o 
   1   6   9       81.34       85.08     56.56 o 
  -6   7   9      216.00      256.86     80.52 o 
  -5   7   9      293.33      167.93     73.04 o 
  -4   7   9      345.22      196.45     74.09 o 
  -3   7   9      782.21      555.10     92.67 o 
  -2   7   9      835.60      567.60     92.32 o 
  -1   7   9      229.49      154.96     61.82 o 
   0   7   9       90.37      134.51     60.65 o 
  -5   8   9       23.82       32.37     61.70 o 
  -4   8   9       95.65       19.63     53.76 o 
  -3   8   9      249.72      215.96     75.73 o 
  -1   8   9      410.62      405.86     88.58 o 
   1 -11  10      249.55      178.57     73.16 o 
   2 -11  10      842.53      780.52    108.33 o 
   3 -11  10      611.39      481.59     91.50 o 
   4 -11  10      579.32      446.88     90.57 o 
  -1 -10  10        6.19        0.00     46.51 o 
   0 -10  10       39.54       41.72     53.29 o 
   1 -10  10       73.92       32.60     50.48 o 
   2 -10  10      354.17      245.29     72.10 o 
   3 -10  10      299.47      260.49     74.32 o 
   5 -10  10      421.39      260.95     79.82 o 
  -2  -9  10      167.31       93.96     59.60 o 
  -1  -9  10       60.74       70.35     54.81 o 
   0  -9  10       39.90       27.58     46.28 o 
   1  -9  10       45.62       67.31     53.41 o 
   2  -9  10        2.97        0.00     40.79 o 
   3  -9  10      155.50       98.52     54.69 o 
   4  -9  10      156.84      123.76     60.89 o 
   5  -9  10      677.47      511.74     94.31 o 
   6  -9  10      670.30      600.56    103.89 o 
  -3  -8  10      636.97      714.03    104.71 o 
  -2  -8  10     1476.81     1432.73    129.13 o 
  -1  -8  10      491.52      437.18     82.97 o 
   0  -8  10      206.13      191.42     63.11 o 
   1  -8  10      654.90      616.22     87.18 o 
   2  -8  10       36.20       20.57     40.08 o 
   3  -8  10       61.92       40.67     48.26 o 
   4  -8  10        6.60        0.00     40.32 o 
   5  -8  10        1.00       49.67     54.57 o 
   6  -8  10      199.61      173.42     73.51 o 
  -4  -7  10       13.96       38.10     50.95 o 
  -3  -7  10        4.29       36.81     45.11 o 
  -2  -7  10      870.38      795.37     98.28 o 
  -1  -7  10      176.11      229.99     64.16 o 
   0  -7  10      674.02      583.14     85.43 o 
   1  -7  10     1952.29     1824.34    130.18 o 
   2  -7  10     1070.87     1016.24    103.31 o 
   3  -7  10      147.44       92.56     50.95 o 
   4  -7  10        2.82       32.60     46.04 o 
   5  -7  10       45.71       71.99     55.63 o 
   6  -7  10        2.93        0.00     48.97 o 
   7  -7  10        3.51       33.66     57.85 o 
  -5  -6  10        3.12        0.00     44.64 o 
  -4  -6  10      197.15      123.87     63.11 o 
  -3  -6  10       17.01        6.08     41.25 o 
  -2  -6  10        1.56        0.00     36.46 o 
  -1  -6  10       58.36       38.92     39.15 o 
   0  -6  10      595.65      602.08     83.44 o 
   1  -6  10      774.23      736.23     88.58 o 
   2  -6  10     2387.77     2308.38    143.27 o 
   3  -6  10     1579.80     1603.24    124.58 o 
   4  -6  10      408.64      378.05     76.66 o 
   5  -6  10      206.01      165.36     65.33 o 
   6  -6  10       74.16      100.15     59.48 o 
   7  -6  10       15.07       21.04     52.94 o 
  -5  -5  10      332.92      318.10     81.22 o 
  -4  -5  10       46.04      149.82     58.90 o 
  -3  -5  10      270.43      234.19     65.68 o 
  -2  -5  10       82.03       73.39     45.69 o 
  -1  -5  10       86.94      120.37     47.80 o 
   0  -5  10        7.61        0.00     30.50 o 
   1  -5  10      312.11      340.42     67.31 o 
   2  -5  10      788.54      773.86     87.53 o 
   3  -5  10      850.02      920.53     98.87 o 
   4  -5  10      920.39      904.98    102.37 o 
   5  -5  10      804.54     1017.17    110.55 o 
   6  -5  10      417.75      493.16     90.10 o 
   7  -5  10      130.40      133.69     68.36 o 
  -6  -4  10      436.76      434.38     89.40 o 
  -5  -4  10      362.11      373.49     80.99 o 
  -4  -4  10     1721.52     1707.13    130.65 o 
  -3  -4  10      658.78      676.52     87.65 o 
  -2  -4  10      119.81      111.25     48.38 o 
  -1  -4  10      394.59      407.85     68.25 o 
   0  -4  10        8.19       26.29     35.29 o 
   1  -4  10       15.77       22.09     32.96 o 
   2  -4  10        4.30       19.40     38.21 o 
   3  -4  10      267.37      182.77     57.38 o 
   4  -4  10      705.01      823.53     95.36 o 
   5  -4  10      492.06      370.22     76.78 o 
   6  -4  10      810.07     1043.58    118.50 o 
   7  -4  10      354.97      467.10     97.00 o 
  -6  -3  10       38.15        0.00     43.01 o 
  -5  -3  10      252.16      274.28     70.94 o 
  -4  -3  10     1720.77     1767.66    129.60 o 
  -3  -3  10     1510.77     1442.75    177.92 o 
  -2  -3  10     1179.48     1285.02    104.24 o 
  -1  -3  10     1946.50     1885.93    119.67 o 
   0  -3  10      888.26     1133.22     96.06 o 
   1  -3  10      136.89      173.89     51.30 o 
   2  -3  10       53.50       48.85     39.38 o 
   3  -3  10        4.75       14.49     36.34 o 
   4  -3  10       16.79        0.00     32.14 o 
   5  -3  10       27.95       16.36     42.54 o 
   6  -3  10      216.33      146.19     66.14 o 
   7  -3  10      318.79      353.86     88.35 o 
  -7  -2  10       17.52       31.32     55.39 o 
  -6  -2  10       24.83        8.88     44.29 o 
  -5  -2  10       10.17        0.00     32.84 o 
  -4  -2  10      235.75      193.41     55.98 o 
  -3  -2  10       10.27        4.48     21.72 o 
  -2  -2  10      736.50      777.18     57.25 o 
  -1  -2  10     2439.65     2660.37    136.03 o 
   0  -2  10     1829.37     2312.24    127.50 o 
   1  -2  10     1101.68     1149.81     95.59 o 
   2  -2  10      229.85      267.38     60.65 o 
   3  -2  10      459.36      531.72     78.77 o 
   4  -2  10       27.00       53.76     44.64 o 
   5  -2  10        5.93        0.00     35.64 o 
   6  -2  10       16.48        8.76     46.63 o 
  -7  -1  10      502.85      720.92    103.66 o 
  -6  -1  10       46.15       49.67     48.26 o 
  -5  -1  10      217.83      223.67     62.05 o 
  -4  -1  10       72.95       52.21     28.32 o 
  -3  -1  10       79.59       51.40     34.94 o 
  -2  -1  10      445.37      408.35     45.95 o 
  -1  -1  10       89.74      101.09     41.95 o 
   0  -1  10     1044.24     1095.35     91.15 o 
   1  -1  10     1614.07     1680.13    111.60 o 
   2  -1  10     1145.13     1486.49    113.12 o 
   3  -1  10     2078.93     2299.50    138.48 o 
   4  -1  10      666.35      851.11     97.23 o 
   5  -1  10       52.47       66.85     52.94 o 
   6  -1  10      188.13      189.55     69.65 o 
  -6   0  10     1111.75     1229.98    113.59 o 
  -5   0  10      938.58      888.26     65.09 o 
  -4   0  10      149.86      114.40     47.45 o 
  -3   0  10       18.38       13.17     24.14 o 
  -2   0  10       87.12       86.52     28.44 o 
  -1   0  10      266.52      311.20     55.63 o 
   0   0  10        7.76        4.21     27.93 o 
   1   0  10       63.83       88.35     39.97 o 
   2   0  10      869.94     1159.51     97.81 o 
   3   0  10      746.85      867.35     94.42 o 
   4   0  10      786.07     1048.96    106.93 o 
   5   0  10      509.57      834.75    105.18 o 
   6   0  10      266.91      430.87     88.23 o 
  -6   1  10      845.81      859.41     98.63 o 
  -5   1  10     1295.82     1216.30    107.63 o 
  -4   1  10      601.45      585.91     54.10 o 
  -3   1  10     1901.81     1760.69    144.68 o 
  -2   1  10      233.24      271.07     39.68 o 
  -1   1  10      227.59      227.36     39.62 o 
   0   1  10      288.51      427.72     62.05 o 
   1   1  10       90.10      127.26     45.34 o 
   2   1  10      176.47      143.04     48.38 o 
   3   1  10      153.76      184.06     58.55 o 
   4   1  10      156.99      203.69     63.92 o 
   5   1  10      315.12      502.86     89.98 o 
  -7   2  10       30.28       29.92     51.19 o 
  -6   2  10       41.26       43.71     49.32 o 
  -5   2  10      442.22      412.41     76.31 o 
  -4   2  10      465.40      351.52     69.07 o 
  -3   2  10     2226.05     1890.95    127.61 o 
  -2   2  10     1862.61     1724.07    121.30 o 
  -1   2  10      205.37      205.68     57.96 o 
   0   2  10        2.51        0.00     21.74 o 
   1   2  10      418.54      661.79     80.40 o 
   2   2  10       44.48       53.06     40.67 o 
   3   2  10        7.25        0.00     34.71 o 
   4   2  10        2.51       33.77     46.51 o 
   5   2  10       49.07       17.18     50.48 o 
  -7   3  10       22.97       56.80     56.80 o 
  -6   3  10       81.77       89.75     56.44 o 
  -5   3  10       79.31      144.91     60.30 o 
  -4   3  10       19.19        0.00     36.69 o 
  -3   3  10      767.68      658.29     90.33 o 
  -2   3  10      983.34      808.81     91.62 o 
  -1   3  10      733.56      646.25     89.63 o 
   0   3  10     1077.46     1143.85    106.93 o 
   1   3  10     1074.63     1194.57    108.92 o 
   3   3  10      165.48      257.33     66.03 o 
   4   3  10       21.70       59.02     51.42 o 
  -7   4  10      185.00      227.18     75.96 o 
  -6   4  10      249.67      244.71     74.32 o 
  -5   4  10       29.94        0.00     43.24 o 
  -4   4  10       87.82       64.74     45.34 o 
  -3   4  10        6.72        0.00     36.11 o 
  -2   4  10       24.02       21.97     42.77 o 
  -1   4  10      194.87      123.52     56.91 o 
   0   4  10      818.15      845.62     98.98 o 
   1   4  10     1014.11      996.60    106.58 o 
   2   4  10      890.28     1088.11    110.79 o 
   3   4  10      422.26      447.58     85.78 o 
  -6   5  10      206.74      153.44     70.94 o 
  -5   5  10      617.75      561.76     95.71 o 
  -4   5  10      153.46      127.15     58.43 o 
  -3   5  10       30.84       34.94     49.55 o 
  -2   5  10        8.60       45.93     48.38 o 
  -1   5  10       21.78       27.46     46.86 o 
   0   5  10       31.93       46.63     50.25 o 
   1   5  10       50.42       19.75     48.61 o 
   2   5  10      146.62      204.74     67.78 o 
  -6   6  10      551.15      380.62     89.40 o 
  -5   6  10     1446.69     1271.00    131.12 o 
  -4   6  10     1436.23     1277.19    128.78 o 
  -3   6  10      455.66      404.34     87.06 o 
  -2   6  10       54.73      100.15     57.03 o 
  -1   6  10      176.76      218.88     68.72 o 
   0   6  10        1.55       17.76     48.15 o 
   1   6  10        3.11       30.97     53.52 o 
  -4   7  10      704.85      510.57    101.32 o 
  -3   7  10      500.30      456.70     93.26 o 
  -1   7  10      519.87      437.18     90.92 o 
   0   7  10      224.49      245.88     75.03 o 
   0 -10  11        7.45        0.00     49.55 o 
   1 -10  11        0.80        0.00     48.15 o 
   2 -10  11      110.82      102.96     62.99 o 
   3 -10  11      575.29      394.06     88.46 o 
   4 -10  11      587.86      512.68     98.98 o 
  -2  -9  11      276.07      256.28     78.88 o 
  -1  -9  11       19.93       37.86     52.47 o 
   0  -9  11       57.38       89.98     56.68 o 
   1  -9  11      207.48      166.06     66.14 o 
   2  -9  11      198.13      152.86     65.56 o 
   3  -9  11       68.91       39.73     51.54 o 
   4  -9  11       40.90       56.68     54.81 o 
   5  -9  11      227.15      194.11     75.38 o 
  -3  -8  11      449.16      461.14     94.89 o 
  -2  -8  11      666.28      621.12     99.68 o 
  -1  -8  11      941.70      724.43    102.84 o 
   0  -8  11      265.25      229.99     70.70 o 
   1  -8  11        9.47        0.00     37.40 o 
   2  -8  11       17.82        0.00     40.08 o 
   3  -8  11       12.81       15.78     44.41 o 
   4  -8  11       41.80       21.27     51.65 o 
   5  -8  11        2.52        0.00     51.19 o 
  -4  -7  11        3.38        0.00     48.61 o 
  -3  -7  11       88.41       98.63     57.85 o 
  -2  -7  11      270.56      395.81     82.86 o 
  -1  -7  11      912.65      882.90    104.83 o 
   0  -7  11     1344.39     1343.57    122.00 o 
   1  -7  11      472.00      436.72     80.17 o 
   2  -7  11      305.78      272.29     69.88 o 
   3  -7  11      500.14      352.34     78.65 o 
   4  -7  11        0.58        0.00     42.19 o 
   5  -7  11       25.71       37.51     48.85 o 
   6  -7  11       31.84       14.02     57.96 o 
  -4  -6  11      144.10      154.14     66.85 o 
  -3  -6  11       12.75        0.00     41.49 o 
  -2  -6  11        2.91        0.00     37.75 o 
  -1  -6  11       64.53       38.80     43.36 o 
   0  -6  11      639.17      663.43     90.80 o 
   1  -6  11      537.26      580.81     86.60 o 
   2  -6  11     1582.07     1490.70    124.46 o 
   3  -6  11     1377.08     1283.50    119.32 o 
   4  -6  11      852.40      903.93    108.45 o 
   5  -6  11      803.32      868.05    113.59 o 
   6  -6  11      127.19       58.55     60.30 o 
  -5  -5  11      444.44      563.28     99.92 o 
  -4  -5  11      550.70      568.42     94.54 o 
  -3  -5  11       65.23       17.76     41.95 o 
  -2  -5  11       13.79       47.10     43.47 o 
  -1  -5  11       13.26       33.54     41.95 o 
   0  -5  11       34.24        9.12     38.56 o 
   1  -5  11      108.46       85.78     45.93 o 
   2  -5  11      573.62      477.97     79.35 o 
   3  -5  11      284.74      249.38     66.61 o 
   4  -5  11      854.33      810.21    105.06 o 
   5  -5  11     1352.19     1264.92    125.86 o 
   6  -5  11      722.27      815.93    112.77 o 
  -5  -4  11      716.32      706.08    104.94 o 
  -4  -4  11      665.01      661.09     94.31 o 
  -3  -4  11     1184.80     1101.20    108.45 o 
  -2  -4  11      395.94      495.38     80.05 o 
  -1  -4  11       59.52       66.26     43.47 o 
   0  -4  11        7.99       21.85     35.64 o 
   1  -4  11       10.73       12.15     33.77 o 
   2  -4  11        8.31        0.00     34.24 o 
   3  -4  11      141.10      188.03     62.17 o 
   4  -4  11      223.19      226.01     68.13 o 
   5  -4  11      493.00      460.44     85.66 o 
   6  -4  11      383.97      452.73     92.91 o 
  -6  -3  11       31.38       72.45     54.93 o 
  -5  -3  11      116.41      149.47     61.94 o 
  -4  -3  11      673.46      746.63     96.06 o 
  -3  -3  11     1708.91     1601.68     85.25 o 
  -2  -3  11     1571.19     1700.16     84.37 o 
  -1  -3  11     1810.37     1697.54    120.72 o 
   0  -3  11      491.75      494.45     75.49 o 
   1  -3  11      939.50      970.66     96.41 o 
   2  -3  11        5.83       11.57     37.28 o 
   3  -3  11       13.71       11.10     41.95 o 
   4  -3  11       20.09       37.28     43.01 o 
   5  -3  11      128.32      195.39     67.66 o 
   6  -3  11        4.71        2.22     47.33 o 
  -6  -2  11       50.63      115.46     58.31 o 
  -5  -2  11        8.44        3.39     42.42 o 
  -4  -2  11        1.48       13.21     37.75 o 
  -3  -2  11       61.49       49.96     29.45 o 
  -2  -2  11      786.74      805.72    119.55 o 
  -1  -2  11     1486.59     1449.21    110.55 o 
   0  -2  11     2103.11     2418.24    139.07 o 
   1  -2  11     1672.25     1945.99    128.08 o 
   2  -2  11      163.26      210.12     60.42 o 
   3  -2  11      354.25      392.77     77.71 o 
   4  -2  11       50.46       78.06     51.77 o 
   5  -2  11        1.36       31.32     47.68 o 
   6  -2  11       31.61       12.62     48.61 o 
  -6  -1  11       90.97      163.61     65.09 o 
  -5  -1  11       11.31       29.57     44.17 o 
  -4  -1  11        2.78        7.46     25.85 o 
  -3  -1  11      267.15      252.01     43.11 o 
  -2  -1  11      146.08      113.35     33.87 o 
  -1  -1  11       20.22       33.42     35.64 o 
   0  -1  11      763.19      945.65     91.85 o 
   1  -1  11      314.89      393.36     68.72 o 
   2  -1  11      599.73      823.76     94.89 o 
   3  -1  11     1229.05     1412.98    119.08 o 
   4  -1  11      555.41      747.69     99.57 o 
   5  -1  11      164.69      289.47     76.66 o 
  -5   0  11     1161.84     1088.09     74.58 o 
  -4   0  11       96.95       79.23     32.32 o 
  -3   0  11      153.67      160.02     38.30 o 
  -2   0  11        4.54       15.71     25.62 o 
  -1   0  11        6.41       12.10     23.62 o 
   0   0  11      356.12      370.69     64.27 o 
   1   0  11     1160.73     1456.69    110.08 o 
   2   0  11      228.14      344.16     69.18 o 
   3   0  11      252.10      316.35     68.83 o 
   4   0  11      411.38      541.31     90.22 o 
   5   0  11      431.98      677.80    102.96 o 
  -6   1  11      588.28      610.14     96.06 o 
  -5   1  11     1148.20      960.96    103.54 o 
  -4   1  11      594.62      499.70     81.69 o 
  -3   1  11     1610.40     1494.09    119.32 o 
  -2   1  11      530.97      455.51     50.91 o 
  -1   1  11      941.71     1108.16    139.65 o 
   0   1  11       17.70       46.39     37.40 o 
   1   1  11       62.30       77.95     44.41 o 
   2   1  11       18.27       14.26     41.37 o 
   3   1  11      122.15      157.76     58.31 o 
   4   1  11      109.19      134.51     61.12 o 
   5   1  11      130.10      142.81     67.31 o 
  -6   2  11      100.56      115.69     60.77 o 
  -5   2  11      446.54      506.83     87.65 o 
  -4   2  11      614.31      545.40     87.06 o 
  -3   2  11     2033.77     1797.70    132.99 o 
  -2   2  11     1094.86     1097.34    105.76 o 
  -1   2  11     2794.13     2920.39    163.84 o 
   0   2  11      631.90      639.24     92.20 o 
   2   2  11      138.85      243.89     61.82 o 
   3   2  11        1.21       15.54     43.12 o 
   4   2  11        4.38       26.64     49.08 o 
  -6   3  11      213.54      235.13     77.36 o 
  -5   3  11      296.34      291.81     75.96 o 
  -4   3  11       37.61       15.78     44.06 o 
  -3   3  11      249.52      185.11     63.11 o 
  -2   3  11      229.37      200.54     65.33 o 
  -1   3  11     1138.39     1111.13    113.71 o 
   0   3  11      539.64      577.07     93.14 o 
   1   3  11      842.16     1114.52    114.17 o 
  -6   4  11      194.37      288.65     83.09 o 
  -5   4  11       44.44       47.10     51.89 o 
  -4   4  11       65.23       24.07     44.52 o 
  -3   4  11       19.19       13.32     40.43 o 
  -2   4  11       41.41       22.20     46.51 o 
  -1   4  11       10.87       76.66     54.34 o 
   0   4  11      252.07      237.46     72.69 o 
   1   4  11      749.08      864.78    111.37 o 
   2   4  11      535.60      638.77    102.96 o 
   3   4  11      107.66      221.81     75.61 o 
  -5   5  11      367.21      336.68     86.01 o 
  -4   5  11      247.09      266.91     77.36 o 
  -3   5  11       90.49       58.31     58.08 o 
  -2   5  11       11.16        0.00     50.02 o 
  -1   5  11       16.04       53.76     56.33 o 
   0   5  11        2.41        0.00     49.78 o 
   1   5  11      188.89      161.27     70.94 o 
  -4   6  11      524.95      443.03     96.41 o 
  -3   6  11      565.82      455.41     94.42 o 
  -2   6  11      222.84      264.11     81.80 o 
  -1   6  11       60.43       76.43     60.53 o 
   0   6  11       99.80      175.53     72.22 o 
   0  -9  12       43.23       51.89     52.94 o 
   1  -9  12       34.17       87.65     55.98 o 
   2  -9  12      104.95      103.54     61.94 o 
   3  -9  12      388.82      328.73     85.89 o 
  -2  -8  12      613.71      675.70    107.05 o 
  -1  -8  12     1052.53     1238.98    128.90 o 
   0  -8  12      515.37      486.73     92.20 o 
   1  -8  12      763.59      599.04     97.58 o 
   2  -8  12      264.03      185.93     68.60 o 
   3  -8  12        2.00       24.07     48.15 o 
   4  -8  12        1.99        7.36     49.67 o 
  -3  -7  12      336.06      374.66     88.11 o 
  -2  -7  12      169.81       92.32     60.18 o 
  -1  -7  12      586.68      664.13     99.68 o 
   0  -7  12      796.74      661.91     99.45 o 
   1  -7  12     1618.36     1556.61    135.09 o 
   2  -7  12      653.19      646.83     97.46 o 
   3  -7  12      458.52      434.03     86.95 o 
   4  -7  12       58.03       39.62     58.08 o 
   5  -7  12        1.79        1.64     55.04 o 
  -3  -6  12       14.31       14.61     45.34 o 
  -2  -6  12        2.66        0.00     42.30 o 
  -1  -6  12       59.01       48.85     45.11 o 
   0  -6  12       31.59       71.64     48.85 o 
   1  -6  12      557.69      500.76     86.95 o 
   2  -6  12      424.39      549.37     90.57 o 
   3  -6  12      964.46      978.49    112.07 o 
   4  -6  12      361.33      404.11     88.70 o 
   5  -6  12      108.29      120.84     68.01 o 
  -4  -5  12      664.77      772.69    109.38 o 
  -3  -5  12      200.78      240.04     69.88 o 
  -2  -5  12       45.51       16.24     46.04 o 
  -1  -5  12       34.41       42.77     46.74 o 
   0  -5  12       31.87       88.00     52.47 o 
   1  -5  12       31.00        0.93     39.62 o 
   2  -5  12      227.41      238.28     69.30 o 
   3  -5  12      419.01      420.24     83.09 o 
   4  -5  12      523.11      543.53     95.48 o 
   5  -5  12      235.45      362.16     91.39 o 
  -5  -4  12      402.84      394.06     89.63 o 
  -4  -4  12      668.61      722.21    104.59 o 
  -3  -4  12      783.54      846.79    105.41 o 
  -2  -4  12      337.44      379.22     52.60 o 
  -1  -4  12      278.85      277.43     69.77 o 
   0  -4  12      168.56      232.67     64.98 o 
   1  -4  12       15.18       31.55     43.59 o 
   2  -4  12       10.41       10.87     40.43 o 
   3  -4  12        7.31        0.00     41.60 o 
   4  -4  12       19.18        0.00     36.69 o 
   5  -4  12      267.51      259.55     78.77 o 
  -5  -3  12       13.79        2.80     46.98 o 
  -4  -3  12      242.52      299.99     74.91 o 
  -3  -3  12      783.46      826.69    101.09 o 
  -2  -3  12      276.47      312.63     50.02 o 
  -1  -3  12     1367.55     1567.01    122.94 o 
   0  -3  12      567.32      628.72     87.18 o 
   1  -3  12      620.39      615.87     86.95 o 
   2  -3  12      209.37      264.93     67.20 o 
   3  -3  12       12.45        4.91     39.27 o 
   4  -3  12        7.26       41.37     50.95 o 
   5  -3  12       19.90        0.00     44.06 o 
  -5  -2  12       27.53       30.15     48.03 o 
  -4  -2  12       61.15       48.15     45.23 o 
  -3  -2  12       15.31       10.14     27.81 o 
  -2  -2  12      125.59      133.58     38.76 o 
  -1  -2  12      790.56      783.10     92.91 o 
   0  -2  12      623.33      649.29     88.00 o 
   1  -2  12     2302.23     2696.49    154.96 o 
   2  -2  12      414.93      540.14     85.54 o 
   3  -2  12       59.21       62.76     51.89 o 
   4  -2  12      157.38      224.26     72.22 o 
   5  -2  12       17.40       35.29     50.25 o 
  -5  -1  12       20.42       36.46     47.33 o 
  -4  -1  12       17.36       19.01     29.23 o 
  -3  -1  12       81.96       39.93     31.15 o 
  -2  -1  12        2.67        0.00     24.90 o 
  -1  -1  12        6.54        0.00     35.64 o 
   0  -1  12      582.00      550.31     80.75 o 
   1  -1  12      907.06     1076.65    104.12 o 
   2  -1  12     1721.27     2235.70    146.78 o 
   3  -1  12      465.56      607.33     93.37 o 
   5  -1  12      220.57      273.69     79.47 o 
  -5   0  12     1027.46      937.82    105.29 o 
  -4   0  12      539.20      562.81     90.22 o 
  -3   0  12      123.95      129.28     38.24 o 
  -2   0  12      162.11      181.93     41.49 o 
  -1   0  12        3.24       12.80     27.99 o 
   0   0  12       63.33       56.33     43.01 o 
   1   0  12      550.27      539.32     80.28 o 
   2   0  12      256.31      216.43     65.33 o 
   3   0  12      360.74      377.12     78.65 o 
   4   0  12      715.31     1000.69    116.04 o 
  -5   1  12      862.12      728.29    102.37 o 
  -4   1  12      566.47      546.45     90.92 o 
  -3   1  12      752.80      705.03     98.28 o 
  -2   1  12      869.05      990.18    106.23 o 
  -1   1  12      295.06      339.49     76.54 o 
   0   1  12        0.28        0.00     26.65 o 
   1   1  12       74.06        5.96     42.19 o 
   2   1  12       29.61       47.45     46.98 o 
   3   1  12       42.07       44.88     48.50 o 
   4   1  12       36.33       62.87     56.21 o 
  -5   2  12       37.05        0.82     47.33 o 
  -4   2  12      268.84      218.18     70.94 o 
  -3   2  12     1142.65      977.79    110.32 o 
  -2   2  12      687.35      721.04    102.61 o 
  -1   2  12     1040.76     1069.53    112.19 o 
   0   2  12      312.02      451.44     88.82 o 
   1   2  12      157.37      184.41     70.70 o 
  -5   3  12      128.31      131.00     67.20 o 
  -4   3  12        2.08        0.00     44.99 o 
  -3   3  12       52.40       55.74     48.38 o 
  -2   3  12      399.81      386.23     83.56 o 
  -1   3  12      674.51      637.72    103.31 o 
   0   3  12      280.87      327.10     83.21 o 
   1   3  12      515.64      605.23    102.84 o 
   2   3  12      407.21      702.93    109.38 o 
  -4   4  12       91.22       44.52     52.94 o 
  -3   4  12       29.39        6.08     44.76 o 
  -2   4  12        6.08        0.00     48.03 o 
  -1   4  12       27.19       23.61     50.84 o 
   0   4  12      114.64       29.22     55.74 o 
   1   4  12      575.10      671.38    108.68 o 
  -3   5  12       52.86       68.60     65.44 o 
  -2   5  12        0.75        9.23     53.06 o 
  -1   5  12       16.70       68.95     63.46 o 
   0  -8  13      647.84      623.11    104.36 o 
   1  -8  13      232.99      178.68     74.68 o 
   2  -8  13       20.77        7.95     52.47 o 
  -1  -7  13      414.37      404.46     90.92 o 
   0  -7  13      346.51      338.78     83.32 o 
   1  -7  13      920.83      866.54    113.94 o 
   2  -7  13      547.17      462.42     92.44 o 
   3  -7  13      428.69      490.24     97.58 o 
  -2  -6  13        9.19       43.47     52.35 o 
  -1  -6  13       26.42       10.17     47.21 o 
   0  -6  13       38.67       25.24     46.04 o 
   1  -6  13      366.35      329.32     81.10 o 
   2  -6  13      434.79      563.74     97.11 o 
   3  -6  13      502.48      474.46     93.49 o 
   4  -6  13      494.96      486.38    100.27 o 
  -3  -5  13       88.20      113.47     61.59 o 
  -2  -5  13      198.67      179.73     70.00 o 
  -1  -5  13       46.27       24.31     47.91 o 
   0  -5  13        5.52        0.00     41.60 o 
   1  -5  13        1.93        0.00     37.05 o 
   2  -5  13      143.61      136.14     61.35 o 
   3  -5  13      208.87      184.18     65.91 o 
   4  -5  13      319.84      380.04     91.27 o 
  -4  -4  13      724.36      711.34    107.63 o 
  -3  -4  13      677.04      644.73    100.27 o 
  -2  -4  13      771.87      761.24    103.89 o 
  -1  -4  13      234.49      170.39     64.51 o 
   0  -4  13       23.41        0.35     40.90 o 
   1  -4  13        2.59       15.43     43.71 o 
   2  -4  13       11.52        0.00     45.46 o 
   3  -4  13        1.33       16.95     46.51 o 
   4  -4  13        1.02       27.11     53.41 o 
  -4  -3  13      143.41      103.89     62.64 o 
  -3  -3  13      417.46      361.57     81.34 o 
  -2  -3  13     1167.80     1250.50     83.99 o 
  -1  -3  13      711.21      744.76     99.68 o 
   0  -3  13      401.12      452.84     83.91 o 
   1  -3  13      472.56      558.84     91.50 o 
   2  -3  13      123.71      172.49     65.44 o 
   3  -3  13       73.57       86.48     59.37 o 
   4  -3  13       59.65       52.12     56.91 o 
  -4  -2  13       18.54       24.42     43.36 o 
  -3  -2  13       57.23       63.24     36.07 o 
  -2  -2  13      183.21      140.38     51.83 o 
  -1  -2  13      440.04      290.29     70.00 o 
   0  -2  13      872.04      882.20    105.18 o 
   1  -2  13      661.61      825.87    101.90 o 
   2  -2  13      806.62     1041.71    114.64 o 
   3  -2  13      813.67     1029.56    118.97 o 
   4  -2  13      349.91      500.29    100.03 o 
  -4  -1  13        0.51       58.09     34.51 o 
  -3  -1  13        6.83       16.97     32.55 o 
  -2  -1  13        5.68        7.93     30.86 o 
  -1  -1  13       10.92        0.00     28.30 o 
   0  -1  13      189.58      232.32     67.08 o 
   1  -1  13       79.28       70.00     48.85 o 
   2  -1  13      229.50      284.68     76.66 o 
  -4   0  13      594.80      554.05     96.65 o 
  -3   0  13       64.53       59.60     51.19 o 
  -2   0  13       27.88        0.00     39.97 o 
  -1   0  13        1.49       14.69     31.01 o 
   0   0  13       11.38        0.00     40.79 o 
   1   0  13        1.70        0.12     42.19 o 
   2   0  13       28.46       41.14     51.30 o 
   3   0  13      337.76      319.85     82.50 o 
  -4   1  13      305.57      200.07     70.70 o 
  -3   1  13      564.09      579.99     97.81 o 
  -2   1  13      466.65      439.52     90.45 o 
  -1   1  13      161.23      136.50     66.96 o 
   0   1  13      339.29      328.15     81.57 o 
  -4   2  13        8.26        0.00     50.60 o 
  -3   2  13      390.39      325.58     84.73 o 
  -2   2  13      482.26      465.35     92.91 o 
  -1   2  13      818.36      941.68    114.53 o 
   0   2  13      725.23      850.41    118.38 o 
   1   2  13      279.54      317.63     86.36 o 
  -3   3  13       10.05       39.03     54.57 o 
  -2   3  13      215.11      167.46     69.88 o 
  -1   3  13      375.04      287.48     87.88 o 
   0   3  13      251.01      278.83     85.66 o 
   0  -6  14      151.94       72.69     62.87 o 
   1  -6  14       97.14       75.26     60.18 o 
   2  -6  14      197.37      132.99     66.26 o 
  -1  -5  14       51.08       18.11     48.26 o 
   0  -5  14       55.35       25.01     48.50 o 
   1  -5  14        1.94        0.00     45.23 o 
   2  -5  14        2.44       29.80     54.46 o 
  -2  -4  14      622.80      504.38     94.66 o 
  -1  -4  14      524.35      589.80     98.40 o 
   0  -4  14      556.95      519.57     92.79 o 
   1  -4  14       60.26       58.90     56.09 o 
   2  -4  14       15.14       10.63     50.48 o 
  -2  -3  14      596.41      625.33     71.72 o 
  -1  -3  14      879.06     1150.86    125.04 o 
   0  -3  14      791.58      973.70    117.10 o 
   1  -3  14      253.85      347.08     84.26 o 
   2  -3  14      292.50      265.86     77.36 o 
  -3  -2  14      102.51      131.78     44.11 o 
  -2  -2  14       22.24       20.70     34.02 o 
  -1  -2  14      173.36      146.96     45.46 o 
   0  -2  14      644.39      707.72    102.02 o 
   1  -2  14      315.19      367.88     85.08 o 
  -3  -1  14       24.95       56.09     58.20 o 
  -2  -1  14       17.27        3.72     34.28 o 
  -1  -1  14       90.43       69.74     38.77 o 
   0  -1  14      113.77      143.39     63.57 o 
   1  -1  14      364.93      405.05     87.06 o 
   2  -1  14      117.82      255.11     75.84 o 
  -3   0  14      283.30      295.66     86.36 o 
  -2   0  14       50.35       21.85     51.77 o 
  -1   0  14       10.34       31.20     52.59 o 
   0   0  14        4.33        0.00     45.34 o 
   1   0  14       41.81       34.71     52.24 o 
  -2   1  14      526.46      517.47     99.92 o 
  -1   1  14      232.07      252.54     81.45 o 
   0   1  14      182.04      174.36     75.84 o 
                                                 
